# Supplementary material for: Adipocytes control food intake and weight regain via Vacuolar-type H+ ATPase
Source: Nat Commun. 2022 Aug 30;13:5092. doi: 10.1038/s41467-022-32764-5 (PMC9427743; doi:10.1038/s41467-022-32764-5)
Supplement: Supplementary file 4 — Dataset 1–7 [file 41467_2022_32764_MOESM4_ESM.xlsx]

## Sheet: Sup.Data 1-Adipocyte RNA seq 
Supplemental table 1
Ensembl	symbol	gene	description	vWAT.adip.HF.1	vWAT.adip.HF.2	vWAT.adip.HF.3	vWAT.adip.LF.1	vWAT.adip.LF.2	vWAT.adip.LF.3	vWAT.adip.SW.1	vWAT.adip.SW.2	vWAT.adip.SW.3	vWATADIP_HF	vWATADIP_LF	vWATADIP_SW	log2 vWATADIP_LF/vWATADIP_HF	log2 vWATADIP_SW/vWATADIP_HF	log2 vWATADIP_SW/vWATADIP_LF	log2 /\	fc vWATADIP_LF/vWATADIP_HF	fc vWATADIP_SW/vWATADIP_HF	fc vWATADIP_SW/vWATADIP_LF	fc /\	lfdr vWATADIP_LF-vWATADIP_HF	lfdr vWATADIP_SW-vWATADIP_HF	lfdr vWATADIP_SW-vWATADIP_LF	lfdr /\	fdr vWATADIP_LF-vWATADIP_HF	fdr vWATADIP_SW-vWATADIP_HF	fdr vWATADIP_SW-vWATADIP_LF	fdr /\
ENSMUSG00000078636	Gm7336	654473	glyceraldehyde-3-phosphate dehydrogenase pseudogene	454	549	363	0	0	0	0	0	0	455	0	0	-9.81122	-9.81122	0	-9.81122	-898.404	-898.404	1	-898.404	4.18183e-08	4.47293e-07	0.9991	9.68638e-07	4.18183e-08	4.47293e-07	0.92115	9.68638e-07
ENSMUSG00000094708	Gm10359	100042349	glyceraldehyde-3-phosphate dehydrogenase pseudogene	454	549	363	0	0	0	0	0	0	455	0	0	-9.81122	-9.81122	0	-9.81122	-898.404	-898.404	1	-898.404	4.18183e-08	4.47293e-07	0.9991	9.68638e-07	4.18183e-08	4.47293e-07	0.921168	9.68638e-07
ENSMUSG00000095937	Gm12671	654475	glyceraldehyde-3-phosphate dehydrogenase pseudogene	454	549	363	0	0	0	0	0	0	455	0	0	-9.81122	-9.81122	0	-9.81122	-898.404	-898.404	1	-898.404	4.18183e-08	4.47293e-07	0.9991	9.68638e-07	4.18183e-08	4.47293e-07	0.921174	9.68638e-07
ENSMUSG00000086922	Gm13835	100038973	proteasome (prosome, macropain) subunit, alpha type 3 pseudogene	212	261	314	0	0	0	0	0	0	262	0	0	-9.01844	-9.01844	0	-9.01844	-518.586	-518.586	1	-518.586	4.97828e-08	4.92926e-07	0.9991	1.24499e-06	4.38095e-08	4.58701e-07	0.921156	1.03773e-06
ENSMUSG00000098950	RP23-220D12.12	NA		147	119	177	0	0	0	0	0	0	148	0	0	-8.19432	-8.19432	0	-8.19432	-292.911	-292.911	1	-292.911	7.00822e-08	5.99172e-07	0.9991	2.01307e-06	4.9064e-08	4.86795e-07	0.921191	1.2328e-06
ENSMUSG00000049719	Prss46	74306	protease, serine 46	32	37	36	0	0	0	38	28	20	35	0	29	-6.15727	-0.331814	5.82545	-11.9827	-71.3711	-1.2586	56.707	-4047.24	2.50496e-06	0.996946	8.28257e-06	2.05825e-06	3.89176e-07	0.892023	8.28257e-06	1.37037e-06
ENSMUSG00000073719	Vps13d	230895	vacuolar protein sorting 13 D (yeast)	0	0	0	76	97	93	96	72	68	0	89	78	7.47325	7.28664	-0.186606	7.65985	177.693	156.134	-1.13808	202.23	1.42105e-07	9.83361e-07	0.998102	4.49487e-06	6.45708e-08	5.69556e-07	0.865745	1.81673e-06
ENSMUSG00000004730	Emr1	13733	EGF-like module containing, mucin-like, hormone receptor-like sequence 1	10782	7467	9866	478	439	344	4313	3983	3826	9372	420	4041	-4.47384	-1.19829	3.27555	-7.74939	-22.2208	-2.29467	9.68364	-215.178	6.50453e-06	0.16196	9.25964e-05	9.08031e-06	1.74466e-06	0.0661924	5.04395e-05	2.72468e-06
ENSMUSG00000037096	Gm9762	100041766	ubiquitin-conjugating enzyme E2D 2 pseudogene	104	91	63	0	0	0	0	0	0	86	0	0	-7.4069	-7.4069	2.22045e-16	-7.4069	-169.706	-169.706	1	-169.706	2.4073e-07	1.2736e-06	0.9991	1.02522e-05	8.97364e-08	6.70134e-07	0.921139	3.56106e-06
ENSMUSG00000092009	Myh15	667772	myosin, heavy chain 15	435	233	278	2	2	2	48	92	83	316	2	74	-6.93805	-2.08116	4.85689	-11.7949	-122.62	-4.23146	28.9781	-3553.28	9.38151e-06	0.106983	0.000180157	1.42314e-05	2.29015e-06	0.0394014	0.000127449	4.6281e-06
ENSMUSG00000090639	Gm20425	NA		216	124	122	0	0	0	0	0	0	154	0	0	-8.21883	-8.21883	0	-8.21883	-297.93	-297.93	1	-297.93	3.6947e-07	1.68418e-06	0.9991	1.7489e-05	1.24703e-07	7.9689e-07	0.921162	5.79727e-06
ENSMUSG00000078780	Gm5150	381484	predicted gene 5150	96	90	99	2	3	4	46	51	31	95	3	43	-4.87011	-1.17105	3.69906	-8.56917	-29.2449	-2.25176	12.9876	-379.819	1.54876e-05	0.503199	0.000163007	1.77526e-05	3.88187e-06	0.26812	0.000104356	6.79355e-06
ENSMUSG00000056888	Glipr1	73690	GLI pathogenesis-related 1 (glioma)	1406	1188	1313	57	55	36	1350	817	790	1302	49	986	-4.73422	-0.443939	4.29028	-9.0245	-26.616	-1.36031	19.5661	-520.77	6.22202e-05	0.995974	0.000167111	3.54027e-05	1.5786e-05	0.883402	0.000116907	8.99425e-06
ENSMUSG00000011148	Adssl1	11565	adenylosuccinate synthetase like 1	836	715	885	81	66	50	713	545	549	812	65	602	-3.6453	-0.436169	3.20914	-6.85444	-12.5126	-1.35301	9.24796	-115.716	7.22261e-05	0.992159	0.000235219	4.45973e-05	1.82399e-05	0.858825	0.000142844	1.15373e-05
ENSMUSG00000079049	Serpinb1c	380839	serine (or cysteine) peptidase inhibitor, clade B, member 1c	47	23	51	0	0	0	10	18	14	40	0	14	-6.27093	-1.43202	4.83891	-11.1098	-77.2215	-2.69824	28.6192	-2210.02	4.78557e-05	0.795143	0.000420918	4.7024e-05	1.15144e-05	0.511865	0.00020672	1.39031e-05
ENSMUSG00000029304	Spp1	20750	secreted phosphoprotein 1	2171	1377	1870	45	60	29	1533	973	1206	1806	44	1237	-5.36928	-0.545272	4.82401	-10.1933	-41.3347	-1.4593	28.3251	-1170.81	8.87496e-05	0.995591	0.0002448	5.01312e-05	2.51284e-05	0.880355	0.000155589	1.61674e-05
ENSMUSG00000042684	Npl	74091	N-acetylneuraminate pyruvate lyase	377	365	481	51	58	46	241	205	237	408	52	228	-2.9601	-0.831537	2.12856	-5.08866	-7.78178	-1.77958	4.37282	-34.0283	4.14713e-05	0.455251	0.000621107	5.11945e-05	7.62379e-06	0.230381	0.000241252	1.82278e-05
ENSMUSG00000043157	Arl11	219144	ADP-ribosylation factor-like 11	614	606	695	42	34	21	453	379	360	638	33	398	-4.3145	-0.686511	3.62799	-7.94248	-19.8973	-1.60939	12.3632	-245.995	7.27905e-05	0.975476	0.000330648	5.23056e-05	2.25836e-05	0.793252	0.0001853	2.0121e-05
ENSMUSG00000051439	Cd14	12475	CD14 antigen	1232	1108	974	193	237	212	1494	1196	1161	1105	214	1284	-2.36328	0.21393	2.57721	-4.94049	-5.1454	1.15984	5.96785	-30.707	0.000250374	0.997441	0.000153538	6.32364e-05	0.000104566	0.897728	8.48055e-05	2.23902e-05
ENSMUSG00000026627	Tmem206	66950	transmembrane protein 206	603	432	536	55	70	64	304	278	249	524	63	277	-3.03788	-0.908604	2.12927	-5.16715	-8.21283	-1.87723	4.37498	-35.9309	5.47838e-05	0.40741	0.000985144	7.15882e-05	1.35749e-05	0.199099	0.000561421	2.48501e-05
ENSMUSG00000015396	Cd83	12522	CD83 antigen	1288	1092	1112	172	180	119	1266	992	1148	1164	157	1135	-2.90382	-0.0394866	2.86434	-5.76816	-7.48406	-1.02775	7.282	-54.499	0.000216795	0.999062	0.000277642	8.07811e-05	9.45036e-05	0.930748	0.00016915	2.75135e-05
ENSMUSG00000036086	Zranb3	226409	zinc finger, RAN-binding domain containing 3	2049	1308	1702	68	33	30	999	763	733	1686	44	832	-5.32503	-1.00934	4.3157	-9.64073	-40.0861	-2.01298	19.9138	-798.266	0.000143846	0.962341	0.000819835	0.000110439	4.2351e-05	0.756471	0.000285758	3.12828e-05
ENSMUSG00000027257	Pacsin3	80708	protein kinase C and casein kinase substrate in neurons 3	78	86	81	442	486	588	211	199	195	82	505	202	2.61265	1.29841	-1.31424	3.92689	6.11626	2.45957	-2.48672	15.2094	3.3647e-05	0.0086768	0.00791156	0.000112723	5.63276e-06	0.00242981	0.00340049	3.48237e-05
ENSMUSG00000032076	Cadm1	54725	cell adhesion molecule 1	1301	867	1287	66	70	50	848	535	533	1152	62	639	-4.19404	-0.860895	3.33314	-7.52718	-18.3033	-1.81617	10.078	-184.462	0.000137883	0.942127	0.000913879	0.000113345	3.16166e-05	0.713907	0.000476426	3.80954e-05
ENSMUSG00000035448	Ccr3	12771	chemokine (C-C motif) receptor 3	106	49	96	2	2	2	51	34	35	84	2	40	-5.00112	-1.00001	4.0011	-9.00222	-32.0248	-2.00002	16.0122	-512.788	0.000141463	0.950237	0.000890087	0.000113535	3.54044e-05	0.729638	0.000396696	4.1113e-05
ENSMUSG00000096972	Gm26883	NA		0	0	0	198	422	460	154	241	127	0	360	174	9.39999	8.3944	-1.00559	10.4056	675.581	336.485	-2.00776	1356.41	3.58786e-06	1.5905e-05	0.97522	0.000114451	7.09044e-07	3.97666e-06	0.650524	4.39337e-05
ENSMUSG00000022952	Runx1	12394	runt related transcription factor 1	331	350	403	68	77	75	292	245	229	361	73	255	-2.28854	-0.502126	1.78641	-4.07496	-4.88562	-1.4163	3.44957	-16.8533	0.000142308	0.9196	0.00107915	0.000123847	3.89679e-05	0.672904	0.000599235	4.68935e-05
ENSMUSG00000026228	Htr2b	15559	5-hydroxytryptamine (serotonin) receptor 2B	168	123	148	2	5	2	76	50	82	146	3	69	-5.5218	-1.10019	4.42161	-9.9434	-45.9438	-2.14383	21.4307	-984.607	0.000156427	0.954125	0.000971667	0.000124267	5.98721e-05	0.738274	0.000521638	4.96568e-05
ENSMUSG00000027423	Snx5	69178	sorting nexin 5	6792	5880	6757	1345	1445	1214	5163	4439	3997	6476	1335	4533	-2.2788	-0.519443	1.75936	-4.03816	-4.85275	-1.4334	3.38548	-16.4289	0.000148288	0.904147	0.00122012	0.000133421	5.15818e-05	0.649892	0.000662103	5.25452e-05
ENSMUSG00000032089	Il10ra	16154	interleukin 10 receptor, alpha	767	590	740	161	142	136	629	547	521	699	146	566	-2.2469	-0.300816	1.94609	-4.19299	-4.74663	-1.23184	3.85328	-18.2901	0.00027195	0.993401	0.000897732	0.000158648	0.000117997	0.865961	0.000452123	5.6082e-05
ENSMUSG00000019088	Dnase1l1	69537	deoxyribonuclease 1-like 1	1354	1290	1450	299	297	346	1229	1174	944	1365	314	1116	-2.1188	-0.298236	1.82056	-3.93936	-4.34332	-1.22964	3.53219	-15.3414	0.000264882	0.992127	0.000930636	0.00015921	0.000112662	0.858605	0.000499136	5.94087e-05
ENSMUSG00000017754	Pltp	18830	phospholipid transfer protein	14260	14935	16603	3078	3256	2311	12897	11067	11490	15266	2882	11818	-2.41793	-0.369436	2.04849	-4.46642	-5.34403	-1.29185	4.13674	-22.1068	0.000252046	0.989181	0.000989048	0.000159701	0.000107248	0.84411	0.000579239	6.25428e-05
ENSMUSG00000045763	Basp1	70350	brain abundant, membrane attached signal protein 1	1098	886	1277	121	88	78	798	584	589	1087	96	657	-3.50773	-0.725927	2.7818	-6.28952	-11.3745	-1.65396	6.87709	-78.2232	0.000203275	0.952799	0.00133838	0.000163805	8.42143e-05	0.735695	0.000723338	6.56114e-05
ENSMUSG00000058818	Pirb	18733	paired Ig-like receptor B	2697	2401	2900	266	269	171	2566	1995	1587	2666	235	2049	-3.52548	-0.402975	3.1225	-6.64798	-11.5153	-1.32223	8.70899	-100.287	0.000311981	0.995995	0.000860738	0.000166487	0.00013911	0.883493	0.000326828	6.85783e-05
ENSMUSG00000039206	Daglb	231871	diacylglycerol lipase, beta	1724	1497	1869	350	317	262	1356	1128	1122	1697	310	1202	-2.45489	-0.496587	1.95831	-4.4132	-5.48273	-1.41087	3.88606	-21.3062	0.000218552	0.95975	0.00136994	0.000171846	9.92533e-05	0.750043	0.000779169	7.15288e-05
ENSMUSG00000027068	Dhrs9	241452	dehydrogenase/reductase (SDR family) member 9	800	515	744	15	14	5	301	233	216	686	11	250	-5.95584	-1.44408	4.51176	-10.4676	-62.0705	-2.72089	22.8126	-1415.99	0.000197075	0.889508	0.00184795	0.000185263	8.15685e-05	0.626881	0.000971901	7.46881e-05
ENSMUSG00000029254	Stap1	56792	signal transducing adaptor family member 1	837	552	668	23	10	11	158	249	233	686	15	214	-5.56751	-1.68665	3.88086	-9.44836	-47.4228	-3.21909	14.7317	-698.62	0.000150952	0.606176	0.00272602	0.000188264	5.4421e-05	0.34077	0.00146558	7.77577e-05
ENSMUSG00000024084	Qpct	70536	glutaminyl-peptide cyclotransferase (glutaminyl cyclase)	1417	1047	1356	136	134	93	743	597	543	1273	121	628	-3.40135	-1.01992	2.38142	-5.78277	-10.5659	-2.02781	5.21051	-55.0538	0.000154106	0.626994	0.002687	0.00018933	5.719e-05	0.354571	0.00140984	8.06938e-05
ENSMUSG00000003363	Pld3	18807	phospholipase D family, member 3	6053	5194	6373	1071	888	738	5790	4389	4283	5873	899	4821	-2.71863	-0.293421	2.42521	-5.14384	-6.58249	-1.22554	5.37108	-35.355	0.000377798	0.996695	0.000973148	0.00019383	0.000158661	0.889949	0.000542161	8.35948e-05
ENSMUSG00000098112	Bin2	668218	bridging integrator 2	371	311	386	42	30	27	170	193	138	356	33	167	-3.43593	-1.10032	2.33561	-5.77154	-10.8223	-2.14402	5.04765	-54.627	0.000145278	0.50256	0.00319298	0.000196328	4.55675e-05	0.267665	0.00160379	8.64131e-05
ENSMUSG00000031264	Btk	12229	Bruton agammaglobulinemia tyrosine kinase	708	557	708	79	77	62	469	348	297	658	73	371	-3.17017	-0.840894	2.32927	-5.49944	-9.00151	-1.79116	5.02552	-45.2373	0.000193234	0.819868	0.00229593	0.000200908	7.89433e-05	0.536669	0.00128166	8.92057e-05
ENSMUSG00000039616	Mocos	68591	molybdenum cofactor sulfurase	724	646	724	166	183	168	572	448	475	698	172	498	-2.0167	-0.491027	1.52567	-3.54237	-4.04657	-1.40545	2.87921	-11.6509	0.000216525	0.893785	0.00204158	0.000203271	9.20079e-05	0.632968	0.00105413	9.19215e-05
ENSMUSG00000024672	Ms4a7	109225	membrane-spanning 4-domains, subfamily A, member 7	1965	1782	2140	123	163	111	2425	1382	1203	1963	132	1670	-3.90068	-0.298167	3.60251	-7.50319	-14.9356	-1.22958	12.1469	-181.421	0.000457943	0.998231	0.000893333	0.000204329	0.000205736	0.908269	0.00042591	9.45356e-05
ENSMUSG00000027506	Tpd52	21985	tumor protein D52	2871	2448	2918	491	402	353	2516	1867	1766	2746	415	2050	-2.73234	-0.435011	2.29733	-5.02967	-6.64533	-1.35192	4.91547	-32.6649	0.000351408	0.98916	0.0014294	0.000223544	0.000149963	0.844004	0.000830936	9.74676e-05
ENSMUSG00000011008	Mcoln2	68279	mucolipin 2	154	114	158	21	23	21	138	118	93	142	22	116	-2.66508	-0.292207	2.37287	-5.03795	-6.34261	-1.22451	5.17971	-32.8529	0.000438682	0.996713	0.00113412	0.00022431	0.000197332	0.890085	0.000619807	0.000100286
ENSMUSG00000034652	Cd300a	217303	CD300A antigen	2541	2139	2662	202	170	100	2190	1703	1413	2448	157	1769	-4.01117	-0.485653	3.52552	-7.53669	-16.1243	-1.40022	11.5156	-185.681	0.000427517	0.995794	0.00122209	0.000229408	0.000185918	0.881804	0.000681412	0.000103093
ENSMUSG00000029470	P2rx4	18438	purinergic receptor P2X, ligand-gated ion channel 4	2111	1843	2181	518	507	476	1950	1550	1494	2045	500	1665	-2.02674	-0.302939	1.7238	-3.75053	-4.07482	-1.23366	3.30304	-13.4593	0.000383969	0.991716	0.00142162	0.000233224	0.000161665	0.856462	0.000814312	0.000105862
ENSMUSG00000024781	Lipa	16889	lysosomal acid lipase A	13577	10029	13270	1124	693	572	5089	6064	5166	12292	796	5439	-3.99406	-1.16759	2.82646	-6.82052	-15.9342	-2.24636	7.09334	-113.027	0.000210274	0.721189	0.00332969	0.000245463	8.94138e-05	0.433518	0.00164723	0.00010877
ENSMUSG00000029919	Hpgds	54486	hematopoietic prostaglandin D synthase	1582	1089	1583	72	32	29	747	728	614	1418	44	696	-5.08745	-1.00972	4.07773	-9.16518	-33.9997	-2.01352	16.8857	-574.109	0.000327522	0.97115	0.00193276	0.000246952	0.000144373	0.779244	0.00101256	0.00011159
ENSMUSG00000021886	Gpr65	14744	G-protein coupled receptor 65	347	260	286	45	28	27	251	216	195	298	33	221	-3.17257	-0.426824	2.74575	-5.91832	-9.01652	-1.34427	6.70737	-60.4772	0.000436408	0.994396	0.00140187	0.000247141	0.000194526	0.871744	0.00079696	0.000114301
ENSMUSG00000030329	Pianp	319352	PILR alpha associated neural protein	688	491	698	36	34	18	630	426	378	626	29	478	-4.43236	-0.404428	4.02793	-8.46029	-21.591	-1.32356	16.3128	-352.209	0.000553623	0.997803	0.00120376	0.000258727	0.000227996	0.902175	0.000641435	0.000117133
ENSMUSG00000030798	Cd37	12493	CD37 antigen	900	853	1052	134	167	114	1175	797	805	935	138	926	-2.76502	-0.0332191	2.7318	-5.49681	-6.79755	-1.02329	6.64282	-45.155	0.000787234	0.999072	0.000881458	0.000262658	0.000329782	0.93186	0.000363804	0.000119932
ENSMUSG00000032725	Folr2	14276	folate receptor 2 (fetal)	3862	3224	3642	510	481	382	2807	1843	1932	3576	457	2194	-2.97253	-0.727142	2.24538	-5.21791	-7.84909	-1.65536	4.74163	-37.2175	0.000283779	0.908761	0.00266962	0.000263504	0.000125852	0.656002	0.00139049	0.000122641
ENSMUSG00000034641	Cd300ld	217305	CD300 molecule-like family member d	2232	1922	2658	176	150	89	1416	1165	993	2270	139	1191	-4.07317	-0.932779	3.14039	-7.21356	-16.8324	-1.90895	8.81763	-148.422	0.000305696	0.938579	0.00244471	0.000263995	0.000133826	0.706708	0.00133413	0.000125258
ENSMUSG00000040747	Cd53	12508	CD53 antigen	3260	2745	3333	355	323	196	2305	2297	1743	3113	291	2115	-3.45494	-0.563863	2.89107	-6.34601	-10.9658	-1.47822	7.41822	-81.3465	0.000424249	0.989084	0.00176856	0.000271174	0.000182971	0.843498	0.000930339	0.000127911
ENSMUSG00000021998	Lcp1	18826	lymphocyte cytosolic protein 1	15647	11687	15596	1328	1082	708	8967	7424	6427	14310	1039	7606	-3.81714	-0.912215	2.90493	-6.72207	-14.0953	-1.88193	7.4898	-105.571	0.00030537	0.923133	0.00270135	0.000275466	0.000131141	0.678931	0.00142884	0.000130546
ENSMUSG00000040229	Gpr34	23890	G protein-coupled receptor 34	622	415	532	53	71	61	230	246	303	523	62	260	-3.06631	-0.999585	2.06672	-5.13303	-8.37628	-1.99943	4.18934	-35.0911	0.000207731	0.548726	0.00480857	0.000282871	8.68423e-05	0.299538	0.00222614	0.000133219
ENSMUSG00000079293	Clec7a	56644	C-type lectin domain family 7, member a	2677	2213	2833	219	208	112	2505	1949	1626	2575	180	2027	-3.8906	-0.359935	3.53067	-7.42127	-14.8316	-1.28337	11.5568	-171.405	0.000606546	0.997794	0.00132414	0.00028323	0.000248522	0.902056	0.000702837	0.000135805
ENSMUSG00000044042	Fmn1	14260	formin 1	348	204	329	28	28	32	135	152	129	294	29	139	-3.27705	-1.04251	2.23454	-5.51158	-9.69371	-2.05981	4.70611	-45.6197	0.000217438	0.599749	0.00458954	0.000284907	9.69141e-05	0.335327	0.00212644	0.000138332
ENSMUSG00000097367	Gm26718	NA		0	0	0	151	279	284	325	189	141	0	238	218	8.83867	8.68659	-0.152079	8.99075	457.83	412.025	-1.11117	508.727	4.65283e-06	1.14397e-05	0.998989	0.000289194	1.348e-06	2.78382e-06	0.905737	0.000140847
ENSMUSG00000089722	Gm11711	100043125	predicted gene 11711	263	158	190	6	3	4	38	29	26	204	4	31	-5.47057	-2.68317	2.7874	-8.25797	-44.3409	-6.42264	6.90385	-306.123	9.40437e-05	0.0262748	0.0197103	0.000294384	2.76808e-05	0.00928542	0.00731267	0.000143364
ENSMUSG00000031101	Sash3	74131	SAM and SH3 domain containing 3	644	586	756	108	81	70	431	378	332	662	86	380	-2.94674	-0.799934	2.1468	-5.09354	-7.71003	-1.74102	4.42845	-34.1435	0.000284824	0.841559	0.00354765	0.000297821	0.000128375	0.564351	0.00175491	0.000145855
ENSMUSG00000000278	Scpep1	74617	serine carboxypeptidase 1	2828	2390	2961	667	585	571	1970	1837	1565	2727	607	1791	-2.16272	-0.607135	1.55558	-3.7183	-4.47758	-1.52323	2.93952	-13.1619	0.000279045	0.808692	0.00384315	0.000304494	0.000123263	0.525066	0.00192518	0.000148373
ENSMUSG00000021306	Gpr137b	83924	G protein-coupled receptor 137B	2142	1694	2363	433	342	326	1513	1567	1322	2067	367	1467	-2.48847	-0.483983	2.00449	-4.49296	-5.61183	-1.3986	4.01247	-22.5173	0.000422497	0.977257	0.00236404	0.000308461	0.000176958	0.799136	0.00131622	0.000150874
ENSMUSG00000074506	Gm10705	100042355	predicted gene 10705	118	54	56	0	0	0	0	0	0	76	0	0	-7.16186	-7.16186	0	-7.16186	-143.198	-143.198	1	-143.198	4.43272e-06	1.00233e-05	0.9991	0.000312853	1.04756e-06	1.82205e-06	0.921145	0.000153366
ENSMUSG00000039611	Tmem246	67063	transmembrane protein 246	30	28	28	115	106	130	54	46	51	29	117	50	1.99772	0.792178	-1.20555	3.20327	3.9937	1.73169	-2.30625	9.21045	0.000163285	0.190556	0.00903276	0.000313704	6.25935e-05	0.0829474	0.00375902	0.000155796
ENSMUSG00000049988	Lrrc25	211228	leucine rich repeat containing 25	737	651	768	102	77	55	633	491	463	719	78	529	-3.23303	-0.451935	2.78109	-6.01412	-9.4024	-1.36787	6.87373	-64.6296	0.000555959	0.994244	0.00184143	0.000316932	0.000231343	0.870863	0.000951528	0.000158201
ENSMUSG00000033581	Igf2bp2	319765	insulin-like growth factor 2 mRNA binding protein 2	696	481	794	57	50	57	378	293	238	657	55	303	-3.54668	-1.10969	2.43699	-5.98367	-11.6858	-2.158	5.4151	-63.2797	0.00025821	0.659909	0.00509579	0.000327431	0.000109943	0.379814	0.00232592	0.000160689
ENSMUSG00000040613	Apobec1	11810	apolipoprotein B mRNA editing enzyme, catalytic polypeptide 1	2157	1929	2401	261	177	139	854	1038	980	2162	192	957	-3.53132	-1.1745	2.35682	-5.88814	-11.562	-2.25715	5.1224	-59.2253	0.000235025	0.540222	0.00584375	0.000327978	0.000101815	0.292683	0.00256946	0.000163114
ENSMUSG00000032122	Slc37a2	56857	solute carrier family 37 (glycerol-3-phosphate transporter), member 2	3331	2310	3381	164	77	64	1534	1388	1186	3007	101	1370	-4.98595	-1.12106	3.86489	-8.85084	-31.6898	-2.17507	14.5696	-461.708	0.000396916	0.95255	0.00300145	0.000331642	0.00016476	0.734971	0.00154245	0.000165521
ENSMUSG00000018774	Cd68	12514	CD68 antigen	10340	8674	11606	756	470	308	9232	7061	5962	10206	512	7418	-4.40233	-0.473686	3.92865	-8.33098	-21.1463	-1.38865	15.2279	-322.014	0.000678901	0.997176	0.00167213	0.000334739	0.000273622	0.894747	0.000869689	0.000167905
ENSMUSG00000030047	Arhgap25	232201	Rho GTPase activating protein 25	2549	2154	2634	314	270	182	1811	1568	1259	2445	256	1546	-3.28711	-0.671653	2.61546	-5.90257	-9.76157	-1.5929	6.12818	-59.8207	0.000444929	0.97225	0.00272992	0.000337888	0.000200146	0.782902	0.00148339	0.000170266
ENSMUSG00000069516	Lyz2	17105	lysozyme 2	61033	55512	62412	6959	6686	3836	57546	42635	39914	59652	5827	46698	-3.4034	-0.370179	3.03322	-6.43661	-10.5809	-1.29251	8.18633	-86.619	0.000684258	0.997119	0.00170148	0.000338839	0.00028092	0.894035	0.000909895	0.000172575
ENSMUSG00000031266	Gla	11605	galactosidase, alpha	855	733	888	142	107	87	731	578	522	825	112	610	-2.89708	-0.44461	2.45247	-5.34956	-7.4492	-1.36095	5.47354	-40.7735	0.000593497	0.992436	0.00221531	0.00035689	0.000245012	0.860365	0.00121186	0.000175066
ENSMUSG00000032046	Abhd12	76192	abhydrolase domain containing 12	4607	4446	4880	1551	1306	1341	3760	3250	3350	4644	1399	3453	-1.73384	-0.429307	1.30453	-3.03837	-3.32612	-1.34659	2.47004	-8.21563	0.000402087	0.922358	0.0038302	0.000371125	0.000167843	0.677364	0.0019041	0.00017768
ENSMUSG00000040713	Creg1	433375	cellular repressor of E1A-stimulated genes 1	4531	3951	5127	913	935	897	4612	3659	3081	4537	915	3784	-2.30094	-0.273309	2.02763	-4.32857	-4.92779	-1.20858	4.07735	-20.0923	0.000732972	0.996578	0.00197913	0.000376703	0.00029984	0.888925	0.00103312	0.000180298
ENSMUSG00000062585	Cnr2	12802	cannabinoid receptor 2 (macrophage)	201	159	183	36	34	29	98	84	80	181	33	87	-2.43584	-1.04783	1.38801	-3.82386	-5.4108	-2.06742	2.61718	-14.161	0.000169568	0.116271	0.0146263	0.000383471	6.53364e-05	0.0465119	0.00537887	0.000182937
ENSMUSG00000020598	Nrcam	319504	neuronal cell adhesion molecule	120	82	106	11	12	9	29	27	25	103	11	27	-3.20527	-1.91637	1.2889	-4.49418	-9.22323	-3.77472	2.44342	-22.5363	7.22802e-05	0.00439839	0.0896041	0.000404006	2.04916e-05	0.000972633	0.0260171	0.000185771
ENSMUSG00000034947	Tmem106a	217203	transmembrane protein 106A	3384	2732	3425	780	808	710	3111	2492	2361	3180	766	2655	-2.04785	-0.263299	1.78455	-3.83241	-4.1349	-1.20022	3.44512	-14.2452	0.000764595	0.995905	0.00224431	0.000408262	0.000318656	0.88267	0.00124704	0.000188588
ENSMUSG00000050335	Lgals3	16854	lectin, galactose binding, soluble 3	29428	29550	34578	4066	2739	2200	41842	26536	25179	31185	3002	31186	-3.42008	-0.0350308	3.38505	-6.80513	-10.704	-1.02458	10.4472	-111.827	0.00127144	0.999077	0.00135118	0.000408515	0.000487687	0.932482	0.000761267	0.000191337
ENSMUSG00000000290	Itgb2	16414	integrin beta 2	7242	5440	6871	484	302	185	3276	3713	3244	6518	324	3411	-4.42566	-0.925897	3.49977	-7.92543	-21.491	-1.89987	11.3119	-243.104	0.000543912	0.972353	0.00346051	0.000417272	0.000224604	0.783251	0.00173331	0.000194126
ENSMUSG00000018167	Stard3	59045	START domain containing 3	620	607	625	232	223	223	452	428	420	617	226	433	-1.4496	-0.511051	0.938549	-2.38815	-2.73132	-1.42509	1.9166	-5.23485	0.000278148	0.473922	0.00869621	0.000422934	0.000120666	0.247726	0.00365815	0.000196916
ENSMUSG00000037946	Fgd3	30938	FYVE, RhoGEF and PH domain containing 3	370	282	343	51	37	41	211	146	153	332	43	170	-2.93338	-0.972772	1.9606	-4.89398	-7.63895	-1.96261	3.89225	-29.7327	0.000309706	0.602718	0.00751906	0.000424662	0.000136491	0.337666	0.00321065	0.00019966
ENSMUSG00000054520	Sh3bp2	24055	SH3-domain binding protein 2	801	664	740	125	100	73	509	502	404	735	99	472	-2.90948	-0.643994	2.26549	-5.17497	-7.51347	-1.56265	4.80816	-36.126	0.000538333	0.963533	0.00386481	0.000435737	0.000221243	0.759297	0.00194604	0.000202471
ENSMUSG00000049723	Mmp12	17381	matrix metallopeptidase 12	17764	13635	17673	1011	578	312	18575	18560	13335	16357	634	16823	-4.83825	0.0343064	4.87256	-9.71081	-28.6061	1.02406	29.2945	-838.003	0.00146371	0.999082	0.00134714	0.000435843	0.000567525	0.933288	0.000742832	0.000205216
ENSMUSG00000053063	Clec12a	232413	C-type lectin domain family 12, member a	3630	2962	3308	251	233	134	4430	2425	2280	3300	206	3045	-4.04709	-0.179319	3.86777	-7.91486	-16.5309	-1.13235	14.5987	-241.33	0.00120817	0.998901	0.00168634	0.000445546	0.000463732	0.923642	0.000890105	0.000208011
ENSMUSG00000020143	Dock2	94176	dedicator of cyto-kinesis 2	2736	1843	2717	251	179	139	1320	1140	985	2432	190	1148	-3.69532	-1.06874	2.62657	-6.32189	-12.9539	-2.09761	6.17558	-79.9981	0.000403811	0.823338	0.0059903	0.00044944	0.000170868	0.542562	0.00262554	0.000210786
ENSMUSG00000039774	Galnt12	230145	UDP-N-acetyl-alpha-D-galactosamine:polypeptide N-acetylgalactosaminyltransferase 12	209	145	217	19	12	14	163	104	100	190	15	122	-3.62397	-0.651212	2.97276	-6.59672	-12.3289	-1.57049	7.85034	-96.7857	0.00070203	0.98749	0.00330995	0.000467588	0.000284647	0.83662	0.00162566	0.000213704
ENSMUSG00000028238	Atp6v0d2	242341	ATPase, H+ transporting, lysosomal V0 subunit D2	5599	4387	6072	215	102	57	3286	3126	2633	5353	125	3015	-5.61417	-0.821034	4.79313	-10.4073	-48.9815	-1.76667	27.7253	-1358.03	0.000826255	0.994293	0.00282812	0.000473081	0.000348122	0.871121	0.00150207	0.000216618
ENSMUSG00000041362	4930506M07Rik	71653	RIKEN cDNA 4930506M07 gene	1080	801	1073	161	133	111	472	539	421	984	135	477	-2.86505	-1.03787	1.82718	-4.69223	-7.28563	-2.0532	3.54843	-25.8525	0.00031381	0.451926	0.0109718	0.000497097	0.000141679	0.229355	0.00420427	0.000219735
ENSMUSG00000045216	Hs6st1	50785	heparan sulfate 6-O-sulfotransferase 1	789	791	927	238	246	207	607	526	538	836	230	557	-1.85842	-0.583274	1.27515	-3.13358	-3.62612	-1.49825	2.42024	-8.77607	0.000406435	0.733791	0.00793527	0.000506601	0.00017385	0.444423	0.00343134	0.000222887
ENSMUSG00000052688	5430435G22Rik	226421	RIKEN cDNA 5430435G22 gene	2306	1772	2277	217	201	111	1426	1137	1113	2118	176	1225	-3.63542	-0.788677	2.84675	-6.48217	-12.4271	-1.72749	7.19376	-89.3979	0.000657759	0.970566	0.00446858	0.000516854	0.000269904	0.777423	0.0021018	0.000226083
ENSMUSG00000059326	Csf2ra	12982	colony stimulating factor 2 receptor, alpha, low-affinity (granulocyte-macrophage)	1115	988	1209	164	163	96	826	796	658	1104	141	760	-2.99994	-0.540451	2.45949	-5.45944	-7.99969	-1.45443	5.50023	-44.0001	0.000779345	0.987976	0.00366746	0.000517262	0.000322402	0.83874	0.00183896	0.000229213
ENSMUSG00000030148	Clec4a2	26888	C-type lectin domain family 4, member a2	1306	1291	1529	210	176	123	1521	1170	940	1375	170	1210	-3.0448	-0.207826	2.83698	-5.88178	-8.25235	-1.15495	7.14522	-58.9649	0.00129296	0.998608	0.00218422	0.000523106	0.000502267	0.915913	0.00119362	0.00023234
ENSMUSG00000026480	Ncf2	17970	neutrophil cytosolic factor 2	1792	1675	1767	304	257	187	2002	1321	1325	1745	249	1549	-2.83139	-0.199509	2.63188	-5.46327	-7.1176	-1.14831	6.19834	-44.1173	0.00128996	0.998571	0.0022198	0.000526659	0.000497445	0.915092	0.00122955	0.000235438
ENSMUSG00000037370	Enpp1	18605	ectonucleotide pyrophosphatase/phosphodiesterase 1	209	130	182	25	27	29	117	94	99	173	27	103	-2.63646	-0.725052	1.91141	-4.54788	-6.21806	-1.65296	3.76177	-23.3909	0.0005133	0.884076	0.00644453	0.000529344	0.00021787	0.61991	0.00285256	0.0002385
ENSMUSG00000067818	Myl9	98932	myosin, light polypeptide 9, regulatory	747	544	551	3067	3836	3761	1339	1136	1281	614	3555	1252	2.5412	1.03976	-1.50144	4.04264	5.82074	2.05589	-2.83125	16.48	0.000268175	0.227238	0.0170947	0.000536967	0.000115343	0.107969	0.00626563	0.000241577
ENSMUSG00000015968	Cacna1d	12289	calcium channel, voltage-dependent, L type, alpha 1D subunit	152	128	155	25	21	27	71	59	54	145	24	61	-2.55626	-1.23991	1.31635	-3.87261	-5.88181	-2.36184	2.49035	-14.6478	0.000183009	0.0530948	0.0341772	0.000545167	7.08562e-05	0.0159135	0.0110394	0.000244674
ENSMUSG00000039062	Anpep	16790	alanyl (membrane) aminopeptidase	5501	3713	5165	707	488	408	3281	2928	2686	4793	535	2965	-3.181	-0.677116	2.50388	-5.68488	-9.06935	-1.59894	5.6721	-51.4423	0.000732538	0.97467	0.00474979	0.000562342	0.000296107	0.790112	0.00220131	0.000247883
ENSMUSG00000053040	Aph1c	68318	anterior pharynx defective 1c homolog (C. elegans)	538	437	554	81	88	55	731	486	483	510	75	567	-2.78125	0.132659	2.91391	-5.69516	-6.87447	1.09631	7.53657	-51.8099	0.00228523	0.998902	0.00150111	0.000567172	0.00094349	0.923675	0.000848572	0.000251076
ENSMUSG00000026357	Rgs18	64214	regulator of G-protein signaling 18	608	461	603	53	54	29	362	260	303	557	45	308	-3.65674	-0.854503	2.80223	-6.45897	-12.6121	-1.80814	6.9752	-87.9719	0.000680409	0.958555	0.00545941	0.000574777	0.000277287	0.747873	0.00240659	0.000254281
ENSMUSG00000046711	Hmga1	15361	high mobility group AT-hook 1	2509	2475	3572	440	429	398	2839	1919	1834	2852	422	2197	-2.73458	-0.383319	2.35126	-5.08584	-6.65564	-1.30434	5.10269	-33.9617	0.00108447	0.995399	0.00345403	0.000596603	0.000420262	0.878757	0.00171225	0.000257637
ENSMUSG00000024737	Slc15a3	65221	solute carrier family 15, member 3	1168	1099	1289	134	108	61	1412	1029	894	1185	101	1112	-3.61925	-0.116615	3.50264	-7.12189	-12.2886	-1.08419	11.3344	-139.284	0.00176757	0.999	0.00217952	0.000608206	0.000691096	0.927316	0.00117527	0.000261041
ENSMUSG00000021403	Serpinb9b	20706	serine (or cysteine) peptidase inhibitor, clade B, member 9b	429	261	362	8	7	2	364	367	234	351	6	322	-6.01139	-0.125186	5.8862	-11.8976	-64.5071	-1.09065	59.1456	-3815.31	0.00188875	0.999052	0.00211775	0.000618879	0.000723858	0.930094	0.00109608	0.000264481
ENSMUSG00000030789	Itgax	16411	integrin alpha X	4325	2559	3263	240	163	93	2930	2219	2139	3382	165	2429	-4.42092	-0.458925	3.962	-8.38292	-21.4205	-1.37452	15.584	-333.819	0.0013324	0.99772	0.00303621	0.000622798	0.000516919	0.901099	0.00156237	0.000267894
ENSMUSG00000056130	Ticam2	225471	toll-like receptor adaptor molecule 2	215	146	196	28	21	18	88	83	73	185	22	81	-3.03235	-1.16793	1.86442	-4.89677	-8.18142	-2.2469	3.64121	-29.7903	0.000355818	0.371887	0.0164127	0.000626322	0.000152822	0.179126	0.00606454	0.000271275
ENSMUSG00000019558	Slc6a8	102857	solute carrier family 6 (neurotransmitter transporter, creatine), member 8	1226	1024	1398	299	290	269	911	948	748	1216	286	869	-2.07367	-0.47999	1.59367	-3.66734	-4.20955	-1.39473	3.01817	-12.7051	0.000753659	0.962813	0.00587868	0.00062733	0.000303686	0.757769	0.00259726	0.000274603
ENSMUSG00000042826	Fgf11	14166	fibroblast growth factor 11	76	76	76	206	197	184	78	89	89	76	196	86	1.35813	0.169169	-1.18896	2.54709	2.56353	1.12441	-2.27989	5.84455	0.00123257	0.996694	0.00338602	0.00063078	0.00047799	0.889922	0.00166896	0.000277901
ENSMUSG00000003882	Il7r	16197	interleukin 7 receptor	1249	886	1094	68	26	23	610	699	549	1076	39	620	-4.93656	-0.78895	4.14761	-9.08418	-30.6234	-1.72782	17.7238	-542.762	0.00107365	0.993176	0.00409546	0.000642468	0.000415744	0.864558	0.00205373	0.000281246
ENSMUSG00000029762	Akr1b8	14187	aldo-keto reductase family 1, member B8	2074	1431	1990	293	245	291	2402	1609	1446	1832	276	1819	-2.71319	-0.0266583	2.68653	-5.39972	-6.5577	-1.01865	6.43764	-42.2161	0.00209101	0.999079	0.00213546	0.000652449	0.000814885	0.932717	0.00111646	0.00028462
ENSMUSG00000022488	Nckap1l	105855	NCK associated protein 1 like	5144	3691	5225	365	269	152	2069	2075	1855	4687	262	1999	-4.2308	-1.21289	3.01791	-7.24872	-18.7758	-2.31802	8.09995	-152.083	0.000607585	0.870258	0.00857775	0.000655806	0.000251975	0.602688	0.00355871	0.000287964
ENSMUSG00000018008	Cyth4	72318	cytohesin 4	3276	2940	3670	435	439	278	3181	2131	1975	3295	384	2429	-3.1235	-0.466812	2.65669	-5.78018	-8.71498	-1.38205	6.30583	-54.9552	0.00118186	0.994646	0.00407385	0.000673395	0.000434649	0.873508	0.00201124	0.000291406
ENSMUSG00000021939	Ctsb	13030	cathepsin B	96048	85527	104268	28552	25643	25647	79900	64276	64675	95281	26614	69617	-1.83712	-0.455562	1.38156	-3.21868	-3.57297	-1.37132	2.6055	-9.30938	0.000757031	0.947563	0.00699235	0.000678324	0.000307496	0.725042	0.00302818	0.00029483
ENSMUSG00000045404	Kcnk13	217826	potassium channel, subfamily K, member 13	253	191	253	23	34	25	230	143	145	232	28	173	-3.05937	-0.452234	2.60714	-5.66651	-8.33609	-1.36816	6.09293	-50.7912	0.00120628	0.994851	0.00409128	0.000681862	0.00045896	0.874878	0.00203269	0.000298225
ENSMUSG00000031506	Ptpn7	320139	protein tyrosine phosphatase, non-receptor type 7	572	448	646	53	48	41	426	252	223	555	47	301	-3.5321	-0.926864	2.60523	-6.13733	-11.5682	-1.90114	6.0849	-70.3915	0.000729353	0.927952	0.00785219	0.000698793	0.000292312	0.68755	0.00330618	0.000301708
ENSMUSG00000021624	Cd180	17079	CD180 antigen	1553	970	1275	70	33	25	413	523	432	1266	43	456	-4.98627	-1.45237	3.5339	-8.52017	-31.697	-2.73658	11.5827	-367.137	0.000643453	0.863931	0.00952207	0.000707574	0.000262677	0.593939	0.00389864	0.000305207
ENSMUSG00000037224	Zfyve28	231125	zinc finger, FYVE domain containing 28	194	211	248	34	43	46	97	117	106	217	41	107	-2.3955	-1.01823	1.37727	-3.77277	-5.26159	-2.02543	2.59777	-13.6684	0.00033427	0.212899	0.0259325	0.000718407	0.000147085	0.097437	0.00860976	0.000308738
ENSMUSG00000025888	Casp1	12362	caspase 1	773	712	790	166	201	164	1017	713	657	758	177	796	-2.10258	0.043654	2.14624	-4.24882	-4.29478	1.03072	4.42672	-19.0118	0.00262779	0.999055	0.00208798	0.000718695	0.00106009	0.930259	0.00107523	0.000312213
ENSMUSG00000056737	Capg	12332	capping protein (actin filament), gelsolin-like	7301	7665	8442	973	1010	660	10484	5994	5698	7802	881	7392	-3.1688	-0.133308	3.03549	-6.20429	-8.99297	-1.09681	8.19924	-73.7355	0.0020463	0.998941	0.00270392	0.000727099	0.000786216	0.925011	0.00144732	0.000315699
ENSMUSG00000085714	Gm13008	NA		0	0	0	34	61	52	46	46	24	0	49	38	6.58315	6.21943	-0.363719	6.94687	95.8798	74.5138	-1.28674	123.372	1.45603e-05	3.64776e-05	0.997975	0.000739333	3.10816e-06	6.68507e-06	0.861715	0.000319229
ENSMUSG00000021038	Vipas39	104799	VPS33B interacting protein, apical-basolateral polarity regulator, spe-39 homolog	972	857	916	321	297	319	633	628	569	915	312	610	-1.54887	-0.5844	0.964475	-2.51335	-2.92589	-1.49942	1.95135	-5.70944	0.000445487	0.455444	0.0183832	0.000748055	0.000202903	0.230894	0.00688751	0.000322773
ENSMUSG00000050721	Plekho2	102595	pleckstrin homology domain containing, family O member 2	2786	2070	3010	363	368	228	1302	1388	1303	2622	320	1331	-3.04817	-0.960345	2.08782	-5.13599	-8.27162	-1.94578	4.25107	-35.1632	0.000616208	0.789143	0.0119219	0.000758353	0.000255444	0.502424	0.00449042	0.000326344
ENSMUSG00000036905	C1qb	12260	complement component 1, q subcomponent, beta polypeptide	13400	13256	14447	1791	1962	1131	18766	11544	10990	13701	1628	13766	-3.11145	-0.036112	3.07534	-6.1868	-8.64253	-1.02535	8.42889	-72.8469	0.00245173	0.999076	0.00251127	0.000764356	0.000994914	0.932389	0.00135252	0.000329905
ENSMUSG00000074622	Mafb	16658	v-maf musculoaponeurotic fibrosarcoma oncogene family, protein B (avian)	2615	2041	2529	438	331	266	2390	1689	1648	2395	345	1909	-2.81611	-0.340192	2.47592	-5.29203	-7.04261	-1.26592	5.56321	-39.1795	0.00155231	0.997083	0.00406527	0.000773149	0.000608482	0.893656	0.00198953	0.000333479
ENSMUSG00000056648	Hoxb8	15416	homeobox B8	50	47	45	151	170	185	71	80	84	48	169	79	1.81214	0.716931	-1.09521	2.90736	3.51164	1.64368	-2.13645	7.50243	0.000422776	0.362073	0.0220281	0.000778144	0.000179993	0.174623	0.00776209	0.000337037
ENSMUSG00000004266	Ptpn6	15170	protein tyrosine phosphatase, non-receptor type 6	1374	1173	1368	159	179	109	1186	818	698	1305	149	901	-3.15248	-0.567225	2.58526	-5.73774	-8.89184	-1.48167	6.00123	-53.362	0.0012035	0.990194	0.0055062	0.000781131	0.000454138	0.848874	0.00246083	0.000340561
ENSMUSG00000033316	Galnt9	231605	UDP-N-acetyl-alpha-D-galactosamine:polypeptide N-acetylgalactosaminyltransferase 9	45	33	30	4	8	5	36	39	35	36	6	37	-2.57822	0.0336542	2.61187	-5.19009	-5.97202	1.0236	6.11297	-36.5067	0.00279086	0.999074	0.00234154	0.000784405	0.00109065	0.932053	0.00129904	0.000344056
ENSMUSG00000032802	Srxn1	76650	sulfiredoxin 1 homolog (S. cerevisiae)	1370	1240	1436	499	459	399	1516	1409	1223	1349	452	1383	-1.57815	0.0329091	1.61106	-3.1892	-2.98586	1.02307	3.05476	-9.12108	0.00288438	0.999055	0.00227549	0.000785041	0.0011165	0.930291	0.00126447	0.000347501
ENSMUSG00000063506	Arhgap22	239027	Rho GTPase activating protein 22	215	229	233	64	72	53	205	175	167	226	63	182	-1.837	-0.30979	1.52721	-3.36421	-3.57266	-1.23953	2.88228	-10.2974	0.00128575	0.992414	0.00526677	0.000792241	0.000492583	0.860236	0.00235265	0.000350949
ENSMUSG00000029925	Tbxas1	21391	thromboxane A synthase 1, platelet	1511	1423	1497	108	114	45	1128	915	888	1477	89	977	-4.16283	-0.604309	3.55852	-7.72135	-17.9117	-1.52025	11.7821	-211.037	0.00144121	0.99539	0.00471929	0.000798657	0.000547086	0.878658	0.00217657	0.000354393
ENSMUSG00000040528	Milr1	380732	mast cell immunoglobulin like receptor 1	326	277	343	36	27	18	308	186	190	315	27	228	-3.57456	-0.503151	3.0714	-6.64596	-11.9138	-1.41731	8.40591	-100.146	0.00157533	0.99587	0.0049288	0.000853196	0.000613652	0.882455	0.00230027	0.0003582
ENSMUSG00000004933	Matk	17179	megakaryocyte-associated tyrosine kinase	290	339	384	32	46	25	632	346	340	338	34	439	-3.31551	0.324403	3.63991	-6.95542	-9.95561	1.25215	12.4659	-124.105	0.004298	0.998281	0.00188134	0.000854283	0.00153362	0.909169	0.00099211	0.000361959
ENSMUSG00000031438	Rnf128	66889	ring finger protein 128	2227	1468	1950	151	50	87	2077	1664	1439	1882	96	1727	-4.40806	-0.119574	4.28848	-8.69654	-21.2304	-1.08641	19.5417	-414.877	0.00259244	0.999031	0.00299086	0.000857656	0.00103062	0.928861	0.00152246	0.000365686
ENSMUSG00000027322	Siglec1	20612	sialic acid binding Ig-like lectin 1, sialoadhesin	1008	708	1037	79	63	71	155	221	256	918	71	211	-3.66994	-2.12863	1.54132	-5.21126	-12.7281	-4.37301	2.9106	-37.0464	0.000173973	0.0130227	0.140271	0.000864763	6.80523e-05	0.00398511	0.041082	0.00036941
ENSMUSG00000059498	Fcgr3	14131	Fc receptor, IgG, low affinity III	4189	3977	4405	557	473	269	3068	2513	2259	4190	433	2613	-3.33689	-0.691633	2.64526	-5.98215	-10.1043	-1.61511	6.25608	-63.2132	0.00122613	0.982942	0.00729882	0.000896365	0.000473244	0.81883	0.00311824	0.000373313
ENSMUSG00000044811	AF251705	140497	cDNA sequence AF251705	1366	1453	1556	115	106	48	1935	1239	1027	1459	89	1400	-4.11525	-0.109255	4.00599	-8.12124	-17.3306	-1.07867	16.0666	-278.443	0.00272681	0.999034	0.0031211	0.000897936	0.00108438	0.929003	0.00158288	0.000377171
ENSMUSG00000028111	Ctsk	13038	cathepsin K	6238	4282	5559	614	592	362	5389	3430	3344	5360	523	4055	-3.37915	-0.421412	2.95774	-6.33689	-10.4046	-1.33924	7.76905	-80.834	0.00180209	0.996998	0.00484086	0.000906161	0.000707271	0.892646	0.00225081	0.000381032
ENSMUSG00000061132	Blnk	17060	B cell linker	1658	1408	1746	166	132	73	1654	1047	1056	1604	124	1253	-3.76669	-0.384807	3.38188	-7.14857	-13.6109	-1.30569	10.4243	-141.884	0.00203284	0.997947	0.00444588	0.000924709	0.000780435	0.904104	0.0020779	0.000384972
ENSMUSG00000035004	Igsf6	80719	immunoglobulin superfamily, member 6	1005	930	1116	89	68	36	518	496	394	1017	64	469	-4.06895	-1.12173	2.94722	-7.01617	-16.7832	-2.17607	7.71262	-129.443	0.000919139	0.919342	0.0112437	0.000926256	0.000385588	0.672688	0.00432601	0.000388866
ENSMUSG00000020399	Havcr2	171285	hepatitis A virus cellular receptor 2	118	95	97	13	10	7	47	37	32	103	10	39	-3.32724	-1.41596	1.91128	-5.23852	-10.0369	-2.66838	3.76143	-37.7531	0.000433919	0.25361	0.0332488	0.000926262	0.00019168	0.123455	0.0108008	0.000392705
ENSMUSG00000035783	Acta2	11475	actin, alpha 2, smooth muscle, aorta	1642	1571	1180	7579	7678	7452	2415	1997	2885	1464	7569	2432	2.38438	0.730787	-1.6536	4.03798	5.2212	1.65954	-3.14617	16.4268	0.000791961	0.844	0.0137035	0.000926513	0.00033345	0.567615	0.005102	0.00039649
ENSMUSG00000029816	Gpnmb	93695	glycoprotein (transmembrane) nmb	37341	26142	37369	1351	532	314	16837	17667	16172	33618	732	16892	-5.76662	-0.97426	4.79236	-10.559	-54.441	-1.96463	27.7105	-1508.59	0.00151733	0.992859	0.00617109	0.000929143	0.000588065	0.862586	0.00268229	0.000400241
ENSMUSG00000048865	Arhgap30	226652	Rho GTPase activating protein 30	1252	950	1340	147	117	82	669	661	466	1181	115	598	-3.37777	-0.983864	2.39391	-5.77168	-10.3947	-1.97776	5.25578	-54.6321	0.00086021	0.887161	0.012513	0.000934243	0.000366633	0.6237	0.00466196	0.000403976
ENSMUSG00000024659	Anxa1	16952	annexin A1	19419	18187	17691	6697	6120	5374	17195	14970	14133	18432	6064	15433	-1.60856	-0.260077	1.34848	-2.95705	-3.04948	-1.19754	2.54645	-7.76533	0.00158395	0.993898	0.00600368	0.000938151	0.000623917	0.868933	0.00265346	0.000407685
ENSMUSG00000044350	Lacc1	210808	laccase (multicopper oxidoreductase) domain containing 1	649	610	700	189	152	132	371	395	380	653	158	382	-2.05884	-0.770259	1.28858	-3.34741	-4.1665	-1.70558	2.44287	-10.1782	0.00057353	0.524689	0.0223829	0.000939012	0.000234799	0.279879	0.00799756	0.00041135
ENSMUSG00000026979	Psd4	215632	pleckstrin and Sec7 domain containing 4	492	349	508	70	68	55	301	262	201	450	64	255	-2.78405	-0.819344	1.9647	-4.74875	-6.88781	-1.7646	3.90332	-26.8853	0.000853874	0.880196	0.012846	0.000940772	0.000359258	0.615622	0.00487799	0.000414976
ENSMUSG00000064267	Hvcn1	74096	hydrogen voltage-gated channel 1	789	606	717	210	241	218	881	788	668	704	223	779	-1.65148	0.144598	1.79608	-3.44756	-3.14156	1.10542	3.47276	-10.9099	0.00463792	0.998487	0.00217173	0.000955325	0.00163504	0.913259	0.00113676	0.000418652
ENSMUSG00000052459	Atp6v1a	11964	ATPase, H+ transporting, lysosomal V1 subunit A	5975	4645	5769	1459	1124	1093	3239	3364	3033	5463	1225	3212	-2.1597	-0.758754	1.40094	-3.56064	-4.46821	-1.69203	2.64074	-11.7994	0.000655355	0.656107	0.0192473	0.000955806	0.000266313	0.376258	0.00709993	0.000422281
ENSMUSG00000038064	Cldn22	75677	claudin 22	20	24	16	157	181	241	38	31	50	20	193	40	3.2495	0.990174	-2.25933	5.50883	9.51039	1.98642	-4.78769	45.5328	0.000831509	0.853356	0.0140627	0.000962805	0.000351812	0.578867	0.00528459	0.000425909
ENSMUSG00000040751	Lat2	56743	linker for activation of T cells family, member 2	1883	1793	2188	217	180	100	2519	1558	1478	1955	166	1852	-3.6253	-0.115826	3.50947	-7.13477	-12.3402	-1.0836	11.3882	-140.533	0.00288301	0.999011	0.00343325	0.000967817	0.00111007	0.927848	0.00169075	0.000429521
ENSMUSG00000053647	Gper1	76854	G protein-coupled estrogen receptor 1	37	28	30	93	94	103	34	29	28	32	97	30	1.59561	-0.0771897	-1.6728	3.26841	3.02223	-1.05496	-3.18833	9.63585	0.00404985	0.998922	0.0025416	0.000975147	0.00145216	0.924327	0.00137082	0.000433135
ENSMUSG00000072621	Slfn10-ps	237887	schlafen 10, pseudogene	48	28	53	2	1	2	7	6	6	43	2	6	-4.2211	-2.65998	1.56112	-5.78223	-18.65	-6.32025	2.95083	-55.0331	0.000147334	0.00583181	0.26672	0.000977152	4.86513e-05	0.0011751	0.0792315	0.000436714
ENSMUSG00000025232	Hexa	15211	hexosaminidase A	7879	6958	7880	2356	2334	2208	7756	5686	6017	7572	2299	6486	-1.71766	-0.234339	1.48332	-3.20098	-3.28902	-1.17637	2.79591	-9.19581	0.00187551	0.99637	0.0055824	0.000989405	0.000718231	0.887047	0.00251411	0.000440326
ENSMUSG00000073490	AI607873	226691	expressed sequence AI607873	1621	1236	1662	297	344	244	1238	1098	928	1506	295	1088	-2.35053	-0.466661	1.88387	-4.23439	-5.10011	-1.38191	3.69063	-18.8226	0.00144649	0.986855	0.00782693	0.00101013	0.000552225	0.833667	0.00327416	0.000444026
ENSMUSG00000026796	Fam129b	227737	family with sequence similarity 129, member B	5013	3985	5124	1272	1063	925	3540	3065	3004	4707	1087	3203	-2.11711	-0.550179	1.56694	-3.68405	-4.33825	-1.46427	2.96275	-12.8531	0.00109205	0.946857	0.0111753	0.00101622	0.000424771	0.72348	0.00428555	0.000447718
ENSMUSG00000038642	Ctss	13040	cathepsin S	17904	14681	17242	1939	1397	801	19365	15513	11835	16609	1379	15571	-3.67588	-0.116722	3.55915	-7.23503	-12.7805	-1.08427	11.7872	-150.647	0.00306706	0.999014	0.00363234	0.00102601	0.00118293	0.92793	0.00181795	0.000451425
ENSMUSG00000027861	Casq2	12373	calsequestrin 2	29	23	23	87	112	107	21	26	17	25	102	21	2.0184	-0.221655	-2.24006	4.25846	4.05135	-1.16607	-4.72416	19.1392	0.00549085	0.998082	0.0021739	0.0010325	0.00191496	0.906078	0.00115633	0.000455126
ENSMUSG00000030579	Tyrobp	22177	TYRO protein tyrosine kinase binding protein	5711	6854	7870	648	628	357	9317	5142	4792	6812	544	6417	-3.68249	-0.141365	3.54112	-7.22361	-12.8392	-1.10295	11.6408	-149.459	0.00303248	0.998978	0.00379138	0.00104254	0.00115639	0.926362	0.0018609	0.000458844
ENSMUSG00000026628	Atf3	11910	activating transcription factor 3	3510	2536	2693	370	174	144	2274	2759	2766	2913	230	2600	-3.77314	-0.155251	3.61789	-7.39102	-13.6719	-1.11362	12.277	-167.849	0.00310063	0.998962	0.00395865	0.00107693	0.0012092	0.925727	0.00196745	0.000462731
ENSMUSG00000019122	Ccl9	20308	chemokine (C-C motif) ligand 9	10865	11130	12759	1610	1266	788	10906	7830	6995	11585	1221	8577	-3.30182	-0.456318	2.8455	-6.14732	-9.86159	-1.37204	7.18756	-70.8808	0.00205456	0.996354	0.00617943	0.00108778	0.000791981	0.886776	0.00271072	0.000466638
ENSMUSG00000021190	Lgmn	19141	legumain	11279	9210	11426	1941	1591	1114	10783	7916	7215	10638	1549	8638	-2.80942	-0.315479	2.49394	-5.30337	-7.01004	-1.24442	5.63316	-39.4887	0.00232998	0.997677	0.00552003	0.0010993	0.000949081	0.900514	0.00248743	0.000470567
ENSMUSG00000022305	Lrp12	239393	low density lipoprotein-related protein 12	641	419	554	119	95	107	298	313	295	538	107	302	-2.30894	-0.810837	1.49811	-3.80705	-4.9552	-1.75423	2.82472	-13.997	0.000762119	0.684094	0.0221111	0.00110423	0.000314971	0.401292	0.00782114	0.000474479
ENSMUSG00000020661	Dnmt3a	13435	DNA methyltransferase 3A	1432	1253	1585	344	248	237	853	783	710	1423	276	782	-2.37688	-0.861152	1.51572	-3.8926	-5.19411	-1.81649	2.85942	-14.8522	0.000721358	0.625993	0.0239943	0.00110533	0.000288478	0.353441	0.00841425	0.000478349
ENSMUSG00000025534	Gusb	110006	glucuronidase, beta	5471	4478	5159	1281	1090	1093	4860	3308	3506	5036	1155	3892	-2.12332	-0.38818	1.73514	-3.85846	-4.35695	-1.30874	3.32911	-14.5048	0.00171339	0.991096	0.00788675	0.00110865	0.000680378	0.853649	0.00333799	0.000482192
ENSMUSG00000022667	Cd200r1	57781	CD200 receptor 1	1091	753	940	89	68	36	729	576	534	928	64	613	-3.92	-0.594625	3.32537	-7.24537	-15.1369	-1.51008	10.0239	-151.731	0.00199089	0.995326	0.00678464	0.00111831	0.000774664	0.878115	0.00293877	0.000486048
ENSMUSG00000037280	Galnt6	207839	UDP-N-acetyl-alpha-D-galactosamine:polypeptide N-acetylgalactosaminyltransferase 6	535	356	466	51	26	34	421	322	232	453	37	325	-3.62773	-0.499857	3.12788	-6.75561	-12.3611	-1.41407	8.74147	-108.054	0.00214084	0.996422	0.00639867	0.00112948	0.000854415	0.887572	0.00282428	0.000489924
ENSMUSG00000039474	Wfs1	22393	Wolfram syndrome 1 homolog (human)	1242	991	1363	278	237	273	1169	944	798	1199	263	970	-2.17972	-0.310184	1.86953	-4.04925	-4.53064	-1.23987	3.65414	-16.5556	0.00209963	0.996109	0.00654565	0.00113027	0.000820595	0.884543	0.00290919	0.000493758
ENSMUSG00000026437	Cdk18	18557	cyclin-dependent kinase 18	956	791	1130	121	72	57	897	652	560	959	84	703	-3.57066	-0.461504	3.10915	-6.67981	-11.8816	-1.37698	8.62875	-102.523	0.00227073	0.996948	0.00626234	0.00115233	0.000927093	0.892089	0.00276729	0.000497678
ENSMUSG00000032220	Myo1e	71602	myosin IE	2911	1842	2583	404	294	285	991	975	961	2445	328	976	-2.88936	-1.29935	1.59001	-4.47938	-7.40943	-2.46118	3.01052	-22.3062	0.000482632	0.198649	0.0505101	0.00116054	0.000211672	0.0855301	0.0150421	0.0005016
ENSMUSG00000036908	Unc93b1	54445	unc-93 homolog B1 (C. elegans)	3690	3283	3957	1022	1015	797	3533	2690	2732	3644	944	2985	-1.95237	-0.294843	1.65753	-3.6099	-3.8701	-1.22675	3.15475	-12.2092	0.00207571	0.995445	0.00701217	0.00116054	0.000809163	0.879229	0.00305769	0.000505476
ENSMUSG00000006273	Atp6v1b2	11966	ATPase, H+ transporting, lysosomal V1 subunit B2	7688	6543	8150	2532	2206	2131	6362	5408	5421	7460	2290	5730	-1.7018	-0.378765	1.32303	-3.02483	-3.25306	-1.30023	2.50191	-8.13886	0.0015209	0.979218	0.0103998	0.00117929	0.000593162	0.805642	0.00404574	0.000509417
ENSMUSG00000034854	Mfsd12	73822	major facilitator superfamily domain containing 12	2001	1610	2182	440	292	307	1776	1392	1307	1931	346	1492	-2.49195	-0.373536	2.11841	-4.61035	-5.62536	-1.29552	4.34215	-24.4261	0.00213033	0.995573	0.00711175	0.00118407	0.000843212	0.88018	0.0030875	0.000513339
ENSMUSG00000029217	Tec	21682	tec protein tyrosine kinase	305	289	297	76	68	48	215	184	190	297	64	196	-2.2298	-0.598841	1.63095	-3.86075	-4.69067	-1.5145	3.09718	-14.5279	0.00125555	0.942266	0.0139587	0.00120889	0.000482819	0.714158	0.00519365	0.00051736
ENSMUSG00000032020	Ubash3b	72828	ubiquitin associated and SH3 domain containing, B	378	308	456	59	37	39	250	204	172	381	45	208	-3.07917	-0.865672	2.2135	-5.29267	-8.4513	-1.82219	4.63799	-39.1971	0.00118392	0.923878	0.0151138	0.00121088	0.000444437	0.680173	0.00552471	0.000521346
ENSMUSG00000021549	Rasa1	218397	RAS p21 protein activator 1	2296	1704	2244	523	492	440	1048	1133	1022	2081	485	1068	-2.09132	-0.95101	1.14031	-3.23163	-4.26138	-1.93323	2.20429	-9.3933	0.0004926	0.188491	0.0550535	0.00121479	0.000214693	0.0816799	0.0160586	0.000525308
ENSMUSG00000028494	Plin2	11520	perilipin 2	24241	26766	28295	8426	6686	6899	20296	16834	16573	26434	7337	17901	-1.85387	-0.565643	1.28822	-3.14209	-3.61467	-1.48005	2.44227	-8.82801	0.00105945	0.873601	0.0177139	0.00121717	0.000411238	0.607682	0.00637034	0.000529239
ENSMUSG00000006219	Fblim1	74202	filamin binding LIM protein 1	1305	1087	1368	359	334	301	669	725	630	1253	331	674	-1.91425	-0.888813	1.02544	-2.93969	-3.76918	-1.85165	2.03557	-7.67244	0.000474938	0.161049	0.0606736	0.00123212	0.000208695	0.0655273	0.0177279	0.00053321
ENSMUSG00000035898	Uba6	231380	ubiquitin-like modifier activating enzyme 6	254	214	259	62	53	48	91	98	92	242	54	94	-2.15093	-1.36135	0.789584	-2.94051	-4.44114	-2.56925	1.72858	-7.67685	0.000188024	0.00712518	0.324318	0.00126164	7.62854e-05	0.00183429	0.0963147	0.000537303
ENSMUSG00000026177	Slc11a1	18173	solute carrier family 11 (proton-coupled divalent metal ion transporters), member 1	2588	2140	2628	355	423	228	2583	2216	1662	2452	335	2154	-2.90812	-0.204452	2.70367	-5.61179	-7.50641	-1.15225	6.51458	-48.9011	0.00326606	0.998691	0.0052866	0.00127547	0.00124885	0.917942	0.00237909	0.000541426
ENSMUSG00000021384	Susd3	66329	sushi domain containing 3	282	265	283	47	41	25	264	187	178	277	37	210	-2.91573	-0.420879	2.49486	-5.41059	-7.54612	-1.33874	5.63672	-42.5353	0.00241795	0.996136	0.00761319	0.00130545	0.000971942	0.884825	0.00324187	0.000545671
ENSMUSG00000005142	Man2b1	17159	mannosidase 2, alpha B1	5671	4495	5469	1589	1330	1191	3368	3230	3189	5211	1370	3262	-1.93014	-0.668694	1.26144	-3.19158	-3.81091	-1.58963	2.39735	-9.1361	0.000932196	0.736107	0.0252052	0.0013102	0.000389465	0.448164	0.00854183	0.000549895
ENSMUSG00000026928	Card9	332579	caspase recruitment domain family, member 9	127	146	152	30	36	23	135	121	97	142	30	118	-2.26076	-0.277048	1.98371	-4.24446	-4.79243	-1.21171	3.95508	-18.9544	0.00268744	0.997366	0.00690977	0.00131636	0.00107218	0.8969	0.00299837	0.000554106
ENSMUSG00000074785	Plxnc1	54712	plexin C1	423	242	329	49	45	32	191	201	170	331	42	187	-2.95273	-0.788318	2.16442	-5.11715	-7.74214	-1.72706	4.48285	-34.7068	0.00140239	0.947716	0.0152205	0.0013346	0.000541918	0.725353	0.00562089	0.000558371
ENSMUSG00000000881	Dlg3	53310	discs, large homolog 3 (Drosophila)	427	319	432	96	106	100	244	260	221	393	100	241	-1.9514	-0.690372	1.26103	-3.21242	-3.86749	-1.6137	2.39666	-9.26907	0.000916914	0.705379	0.0270589	0.00133603	0.00038175	0.420406	0.00909287	0.000562598
ENSMUSG00000027843	Ptpn22	19260	protein tyrosine phosphatase, non-receptor type 22 (lymphoid)	311	275	328	23	35	16	153	193	118	305	25	154	-3.65607	-1.00441	2.65166	-6.30773	-12.6063	-2.00612	6.2839	-79.2164	0.00135776	0.938157	0.0160336	0.0013408	0.000521894	0.705828	0.00586665	0.000566804
ENSMUSG00000037196	Pacrg	69310	PARK2 co-regulated	23	20	31	4	5	4	19	14	16	25	4	16	-2.4171	-0.602051	1.81505	-4.23214	-5.34095	-1.51787	3.51871	-18.7932	0.00154768	0.965191	0.0138421	0.00135175	0.00060338	0.763657	0.00514776	0.000571024
ENSMUSG00000020120	Plek	56193	pleckstrin	1869	1288	1719	185	161	84	1066	994	872	1625	143	978	-3.56103	-0.719911	2.84112	-6.40216	-11.8026	-1.64708	7.16577	-84.5748	0.00195631	0.987773	0.0107629	0.001371	0.000757802	0.837887	0.00416399	0.000575302
ENSMUSG00000085382	Gm13861	100039184	predicted gene 13861	5	6	5	47	57	41	21	12	16	5	48	17	3.10294	1.56494	-1.538	4.64095	8.5917	2.95866	-2.90392	24.9496	0.000427748	0.0847897	0.0964126	0.00137414	0.000188797	0.0305558	0.0275986	0.000579551
ENSMUSG00000029771	Irf5	27056	interferon regulatory factor 5	1475	1340	1606	276	293	185	1547	1123	1005	1474	252	1225	-2.57222	-0.287219	2.285	-4.85722	-5.94723	-1.22029	4.87364	-28.9846	0.00296983	0.997806	0.00689388	0.00138365	0.00113639	0.902186	0.00296874	0.000583806
ENSMUSG00000041842	Fhdc1	229474	FH2 domain containing 1	88	56	80	8	7	9	24	39	35	74	8	33	-3.10301	-1.17665	1.92636	-5.02937	-8.5921	-2.26051	3.80095	-32.6582	0.000840071	0.581185	0.0338681	0.0013902	0.000355511	0.320922	0.0109591	0.00058805
ENSMUSG00000053687	Dpep2	319446	dipeptidase 2	1058	978	1238	106	92	39	1215	962	848	1092	79	1008	-3.89005	-0.123767	3.76628	-7.65633	-14.8259	-1.08958	13.607	-201.736	0.00423076	0.999019	0.00491454	0.00139739	0.00151698	0.928187	0.00227571	0.000592287
ENSMUSG00000025044	Msr1	20288	macrophage scavenger receptor 1	1493	1047	1318	108	79	39	1049	789	688	1286	75	842	-4.1859	-0.618021	3.56787	-7.75377	-18.2004	-1.53477	11.8587	-215.833	0.00258763	0.995994	0.00836127	0.00141319	0.00102463	0.883478	0.00352525	0.000596563
ENSMUSG00000078521	Aunip	NA		29	25	26	4	5	4	21	17	12	27	4	17	-2.54996	-0.69399	1.85597	-4.40593	-5.85619	-1.61775	3.61995	-21.1991	0.0014589	0.94368	0.0166819	0.00141972	0.000562461	0.717628	0.00611485	0.000600828
ENSMUSG00000040907	Atp1a3	232975	ATPase, Na+/K+ transporting, alpha 3 polypeptide	1584	1403	1775	274	174	132	1457	1129	1025	1588	193	1204	-3.09274	-0.40859	2.68415	-5.77688	-8.53112	-1.32739	6.427	-54.8295	0.0028609	0.996986	0.00798134	0.00145601	0.00109713	0.892465	0.00346209	0.000605236
ENSMUSG00000042349	Ikbke	56489	inhibitor of kappaB kinase epsilon	364	362	460	115	110	109	364	342	267	395	111	324	-1.81868	-0.289057	1.52962	-3.34829	-3.52757	-1.22184	2.88709	-10.1844	0.00259503	0.995131	0.00930184	0.00148796	0.00103656	0.876779	0.0037941	0.000609763
ENSMUSG00000028497	Ptplad2	66775	protein tyrosine phosphatase-like A domain containing 2	869	741	977	240	203	184	509	474	448	862	209	477	-2.04302	-0.846518	1.19651	-3.23953	-4.12108	-1.79816	2.29184	-9.44486	0.000757334	0.403936	0.0477219	0.0014984	0.000311245	0.197999	0.0141835	0.000614297
ENSMUSG00000056515	Rab31	106572	RAB31, member RAS oncogene family	2194	1744	2153	520	466	430	1151	899	1038	2030	472	1029	-2.10082	-0.979961	1.12086	-3.22168	-4.28953	-1.97241	2.17476	-9.3287	0.000576325	0.181223	0.0740246	0.00150259	0.000238214	0.0751767	0.0209245	0.000618806
ENSMUSG00000024679	Ms4a6d	68774	membrane-spanning 4-domains, subfamily A, member 6D	1092	977	1165	123	89	48	791	698	561	1078	87	683	-3.72468	-0.667196	3.05748	-6.78216	-13.2203	-1.58798	8.3252	-110.061	0.00241292	0.992797	0.0104978	0.00151513	0.000966181	0.862315	0.00408461	0.000623333
ENSMUSG00000002111	Spi1	20375	spleen focus forming virus (SFFV) proviral integration oncogene	1970	1740	2215	242	241	125	1902	1310	1193	1975	203	1468	-3.3388	-0.450647	2.88815	-6.22695	-10.1176	-1.36665	7.40322	-74.9032	0.00304075	0.996894	0.00867159	0.00156294	0.00116305	0.891486	0.00362522	0.000628054
ENSMUSG00000036896	C1qc	12262	complement component 1, q subcomponent, C chain	8486	7509	9028	1447	1632	1082	11040	6679	6500	8341	1387	8073	-2.60434	-0.0878	2.51654	-5.12088	-6.08113	-1.06275	5.72207	-34.7967	0.00488702	0.999013	0.00571515	0.00161812	0.00174886	0.927907	0.00254147	0.000633005
ENSMUSG00000074677	Sirpb1c	NA		246	239	305	30	30	18	214	154	115	263	26	161	-3.34797	-0.748633	2.59933	-5.9473	-10.1821	-1.6802	6.06007	-61.7044	0.00213337	0.982258	0.0144217	0.0016399	0.000848821	0.816831	0.00533145	0.000638014
ENSMUSG00000055541	Lair1	52855	leukocyte-associated Ig-like receptor 1	953	768	908	45	64	20	689	489	472	876	43	550	-4.49015	-0.687434	3.80272	-8.29287	-22.4735	-1.61042	13.9551	-313.619	0.00296797	0.995786	0.00999659	0.00165084	0.0011298	0.881773	0.00400699	0.000643028
ENSMUSG00000042129	Rassf4	213391	Ras association (RalGDS/AF-6) domain family member 4	1813	1225	1743	255	229	177	914	691	661	1594	220	755	-2.8482	-1.07027	1.77792	-4.62612	-7.201	-2.09983	3.42933	-24.6946	0.00103612	0.63755	0.0393249	0.00167339	0.000406767	0.362408	0.0124769	0.000648104
ENSMUSG00000089672	Gp49a	14727	glycoprotein 49 A	1269	1209	1495	153	138	66	1958	1959	1111	1324	119	1676	-3.55576	0.297869	3.85363	-7.4094	-11.7596	1.22933	14.4564	-170.001	0.00823168	0.998629	0.00382327	0.00168535	0.00258586	0.916365	0.0018827	0.000653188
ENSMUSG00000063193	Cd300lb	217304	CD300 antigen like family member B	2032	1468	2119	142	73	43	924	938	850	1873	86	904	-4.58766	-1.03354	3.55412	-8.14178	-24.0449	-2.04704	11.7462	-282.437	0.00219491	0.981945	0.0150597	0.00169818	0.000882406	0.815414	0.00547628	0.000658286
ENSMUSG00000046805	Mpeg1	17476	macrophage expressed gene 1	12609	8616	11181	911	671	332	6107	5847	4638	10802	638	5530	-4.18145	-0.958212	3.22324	-7.4047	-18.1444	-1.9429	9.33883	-169.448	0.00216579	0.980415	0.0154617	0.00170602	0.00086567	0.809567	0.00566961	0.000663372
ENSMUSG00000036046	5031439G07Rik	223739	RIKEN cDNA 5031439G07 gene	2943	2464	3150	701	663	544	2479	1784	1781	2853	636	2015	-2.16485	-0.511865	1.65298	-3.81783	-4.48419	-1.42589	3.14483	-14.102	0.002117	0.977195	0.0162912	0.00172494	0.000837567	0.799007	0.00601502	0.0006685
ENSMUSG00000024621	Csf1r	12978	colony stimulating factor 1 receptor	7954	6006	7540	1226	1147	695	4196	3784	3576	7167	1023	3852	-2.84115	-0.888317	1.95283	-4.79397	-7.16589	-1.85102	3.87133	-27.7415	0.00148851	0.88429	0.0263938	0.00174943	0.00057775	0.620335	0.00874667	0.000673697
ENSMUSG00000025473	Adam8	11501	a disintegrin and metallopeptidase domain 8	5317	3749	5410	251	121	59	2564	2398	2166	4825	143	2376	-5.28863	-1.00564	4.28299	-9.57163	-39.0875	-2.00783	19.4675	-760.934	0.00272217	0.991598	0.0130541	0.00178618	0.00107829	0.856031	0.00492195	0.00067902
ENSMUSG00000016239	Lonrf3	74365	LON peptidase N-terminal domain and ring finger 3	163	117	145	11	12	20	84	58	56	142	14	66	-3.30856	-1.11094	2.19762	-5.50619	-9.90778	-2.15986	4.58724	-45.4493	0.00137399	0.822329	0.0318188	0.00180845	0.000526907	0.540349	0.0103299	0.000684398
ENSMUSG00000022415	Syngr1	20972	synaptogyrin 1	367	385	501	55	31	52	553	304	325	418	46	394	-3.19838	-0.123478	3.0749	-6.27328	-9.17926	-1.08936	8.4263	-77.3473	0.0053906	0.998992	0.00652126	0.00181469	0.00188647	0.926951	0.002881	0.000689755
ENSMUSG00000026358	Rgs1	50778	regulator of G-protein signaling 1	4550	3836	2424	138	48	27	2445	4308	2883	3603	71	3212	-5.94361	-0.159415	5.7842	-11.7278	-61.5467	-1.11683	55.1082	-3391.73	0.00567988	0.999042	0.00622978	0.00181946	0.00195342	0.929488	0.0027391	0.000695084
ENSMUSG00000023992	Trem2	83433	triggering receptor expressed on myeloid cells 2	5443	5684	6553	457	263	130	10509	5387	5634	5893	283	7177	-4.55145	0.21793	4.76938	-9.32082	-23.4489	1.16306	27.2725	-639.51	0.00775625	0.998951	0.00469755	0.00182788	0.00239035	0.925346	0.00215164	0.000700402
ENSMUSG00000058486	Wdr91	101240	WD repeat domain 91	752	565	768	174	181	137	465	425	409	695	164	433	-2.07621	-0.670848	1.40536	-3.48157	-4.21698	-1.59201	2.64884	-11.1701	0.00148715	0.862049	0.0296377	0.00183695	0.000572662	0.590881	0.00972742	0.000705713
ENSMUSG00000027698	Nceh1	320024	neutral cholesterol ester hydrolase 1	2777	1890	2673	291	175	118	1871	1561	1313	2447	195	1581	-3.7264	-0.623769	3.10263	-6.82903	-13.236	-1.5409	8.58984	-113.696	0.00311761	0.9947	0.0119499	0.0018419	0.00122867	0.873915	0.00453257	0.000710998
ENSMUSG00000027995	Tlr2	24088	toll-like receptor 2	332	269	274	74	91	77	279	220	205	292	81	235	-1.84602	-0.317712	1.5283	-3.37432	-3.59506	-1.24635	2.88446	-10.3698	0.00315486	0.994269	0.0126285	0.00190191	0.00123522	0.871029	0.00479169	0.000716511
ENSMUSG00000022295	Atp6v1c1	66335	ATPase, H+ transporting, lysosomal V1 subunit C1	1984	1842	2091	782	790	793	1725	1501	1468	1972	789	1565	-1.3201	-0.335399	0.984699	-2.3048	-2.49683	-1.26173	1.9789	-4.94098	0.00223515	0.969065	0.0205177	0.00196971	0.000899129	0.773039	0.0074768	0.000722286
ENSMUSG00000022372	Sla	20491	src-like adaptor	550	458	502	83	88	61	419	301	241	504	77	320	-2.71118	-0.684689	2.02649	-4.73767	-6.54856	-1.60736	4.07412	-26.6796	0.00225908	0.970127	0.0203974	0.00197614	0.000910414	0.775997	0.00742154	0.000728038
ENSMUSG00000079227	Ccr5	12774	chemokine (C-C motif) receptor 5	1383	984	1263	104	91	45	616	472	417	1210	80	502	-3.98687	-1.27393	2.71294	-6.69981	-15.855	-2.41819	6.55658	-103.955	0.00164079	0.877947	0.0311535	0.0019854	0.000649499	0.611978	0.0101753	0.000733779
ENSMUSG00000033685	Ucp2	22228	uncoupling protein 2 (mitochondrial, proton carrier)	12265	12642	15393	3122	3052	2380	13563	9218	9082	13433	2852	10621	-2.23886	-0.357221	1.88164	-4.12051	-4.72025	-1.28096	3.68494	-17.3939	0.00350029	0.995541	0.0123829	0.00199032	0.00133912	0.879923	0.0046181	0.000739491
ENSMUSG00000028581	Laptm5	16792	lysosomal-associated protein transmembrane 5	8717	6871	9832	1495	1365	845	8831	6514	6039	8473	1235	7128	-2.80449	-0.253693	2.5508	-5.35529	-6.98613	-1.19226	5.85959	-40.9358	0.00475904	0.998443	0.00893433	0.00199347	0.00169597	0.91242	0.00372522	0.000745165
ENSMUSG00000017929	B4galt5	56336	UDP-Gal:betaGlcNAc beta 1,4-galactosyltransferase, polypeptide 5	697	593	781	172	132	100	490	456	458	691	135	468	-2.37894	-0.552343	1.82659	-4.20553	-5.20153	-1.46646	3.54699	-18.4498	0.00251421	0.980828	0.018312	0.00199678	0.00100083	0.811415	0.00683642	0.000750803
ENSMUSG00000042759	Apobr	171504	apolipoprotein B receptor	873	657	850	151	145	93	575	459	440	793	129	491	-2.63194	-0.689505	1.94243	-4.57437	-6.19858	-1.61273	3.84353	-23.8244	0.00227238	0.964465	0.0226112	0.00207539	0.000932584	0.761705	0.00805672	0.000756743
ENSMUSG00000038147	Cd84	12523	CD84 antigen	4270	3141	3799	285	210	84	2544	2419	2183	3736	193	2382	-4.43344	-0.640885	3.79256	-8.22601	-21.6073	-1.55928	13.8572	-299.416	0.00391726	0.996622	0.0119928	0.00207913	0.00142831	0.889296	0.00457448	0.000762646
ENSMUSG00000059182	Skap2	54353	src family associated phosphoprotein 2	1636	1335	1627	508	490	430	1126	1042	938	1533	476	1036	-1.68442	-0.563284	1.12113	-2.80555	-3.21411	-1.47763	2.17518	-6.99126	0.00160488	0.842361	0.0360891	0.00208692	0.000634158	0.565444	0.011535	0.000768532
ENSMUSG00000039145	Camk1d	227541	calcium/calmodulin-dependent protein kinase ID	425	296	474	55	59	39	154	201	169	398	51	175	-2.9395	-1.1681	1.77141	-4.71091	-7.67148	-2.24715	3.41386	-26.1894	0.00118915	0.572883	0.0577721	0.00212762	0.000449272	0.313043	0.0168877	0.000774546
ENSMUSG00000043740	B430306N03Rik	320148	RIKEN cDNA B430306N03 gene	184	100	136	15	8	5	154	133	100	140	9	129	-3.88494	-0.101918	3.78302	-7.66795	-14.7735	-1.0732	13.7658	-203.369	0.00684678	0.999046	0.00739605	0.00217541	0.00219777	0.929751	0.00317965	0.000780717
ENSMUSG00000015112	Slc25a13	50799	solute carrier family 25 (mitochondrial carrier, adenine nucleotide translocator), member 13	373	284	347	32	12	12	173	130	132	335	19	145	-4.27019	-1.20801	3.06218	-7.33237	-19.2955	-2.3102	8.35234	-161.163	0.00216558	0.946198	0.0269543	0.00218305	0.000860066	0.72174	0.00888586	0.000786867
ENSMUSG00000043939	A530064D06Rik	328830	RIKEN cDNA A530064D06 gene	77	41	63	4	7	9	120	79	72	60	7	90	-3.09119	0.585741	3.67693	-6.76812	-8.52199	1.50081	12.7899	-108.995	0.0163087	0.995715	0.00355057	0.00221376	0.00497216	0.881288	0.00177604	0.000793098
ENSMUSG00000078945	Naip2	17948	NLR family, apoptosis inhibitory protein 2	414	322	401	53	59	30	224	191	176	379	47	197	-3.03491	-0.940116	2.0948	-5.12971	-8.19595	-1.91868	4.27165	-35.0103	0.00194022	0.907135	0.0325883	0.00222799	0.000740847	0.653508	0.010486	0.000799337
ENSMUSG00000030720	Cln3	12752	ceroid lipofuscinosis, neuronal 3, juvenile (Batten, Spielmeyer-Vogt disease)	382	372	438	149	155	141	435	412	331	397	148	392	-1.41626	-0.023359	1.3929	-2.80916	-2.66893	-1.01632	2.62606	-7.00876	0.00741313	0.999071	0.00737763	0.0022591	0.00234026	0.931718	0.0031491	0.000805656
ENSMUSG00000037902	Sirpa	19261	signal-regulatory protein alpha	7789	5534	7357	1323	1039	749	5456	4163	4039	6893	1037	4553	-2.75476	-0.59641	2.15835	-4.91311	-6.74939	-1.51195	4.46403	-30.1295	0.00308428	0.987092	0.0189437	0.00226587	0.00119608	0.83489	0.00694062	0.00081195
ENSMUSG00000031827	Cotl1	72042	coactosin-like 1 (Dictyostelium)	4803	4900	5753	990	853	540	5930	3842	3949	5152	794	4574	-2.73694	-0.196615	2.54032	-5.27726	-6.66654	-1.14601	5.81719	-38.7805	0.00591213	0.998734	0.00935816	0.00227542	0.0020031	0.918939	0.00386349	0.000818231
ENSMUSG00000028656	Cap1	12331	CAP, adenylate cyclase-associated protein 1 (yeast)	5906	5028	5996	2029	1746	1776	3306	3369	3155	5643	1850	3277	-1.60728	-0.780199	0.827081	-2.43436	-3.04677	-1.71737	1.77409	-5.40525	0.000807117	0.182287	0.126202	0.00229993	0.000340779	0.0765008	0.0372186	0.000824563
ENSMUSG00000031378	Abcd1	11666	ATP-binding cassette, sub-family D (ALD), member 1	797	676	827	285	273	244	503	511	514	767	267	509	-1.5157	-0.583698	0.932003	-2.4477	-2.85938	-1.49869	1.90792	-5.45547	0.00137957	0.653165	0.0568209	0.00231017	0.000531893	0.373751	0.0162939	0.000830885
ENSMUSG00000033697	Arhgap39	223666	Rho GTPase activating protein 39	356	287	350	100	97	103	167	190	196	331	100	185	-1.7131	-0.837943	0.875161	-2.58826	-3.27865	-1.7875	1.83421	-6.01375	0.000797945	0.17237	0.131231	0.0023199	0.000337107	0.0732194	0.0385361	0.000837195
ENSMUSG00000021262	Evl	14026	Ena-vasodilator stimulated phosphoprotein	2379	2021	2323	561	539	432	2568	1797	1575	2241	510	1980	-2.13916	-0.206382	1.93278	-4.07194	-4.40506	-1.15379	3.8179	-16.8181	0.00547963	0.998363	0.0107422	0.00234346	0.00190545	0.910882	0.00412447	0.00084355
ENSMUSG00000031636	Pdlim3	53318	PDZ and LIM domain 3	31	19	20	176	128	207	30	31	41	23	170	34	2.85796	0.563872	-2.29409	5.15205	7.2499	1.47823	-4.90444	35.5567	0.00355135	0.991453	0.0179169	0.00238287	0.00135319	0.855436	0.00652781	0.000850018
ENSMUSG00000061288	Taok3	330177	TAO kinase 3	844	648	942	144	139	95	336	321	321	811	126	326	-2.68829	-1.29559	1.3927	-4.08099	-6.4455	-2.45478	2.6257	-16.9239	0.000853977	0.198516	0.126274	0.00238493	0.00036295	0.08488	0.0374037	0.00085644
ENSMUSG00000025270	Alas2	11656	aminolevulinic acid synthase 2, erythroid	85	59	73	221	206	241	83	87	82	72	223	84	1.63363	0.229874	-1.40376	3.03739	3.10293	1.17273	-2.6459	8.21002	0.00463382	0.996954	0.0135564	0.00240556	0.00162633	0.892154	0.00505649	0.000862895
ENSMUSG00000029175	Slc35f6	74919	solute carrier family 35, member F6	730	758	857	327	319	300	740	632	644	782	315	672	-1.30607	-0.218588	1.08748	-2.39355	-2.47267	-1.16359	2.12503	-5.25449	0.00415929	0.995201	0.0156424	0.00243272	0.00150068	0.87725	0.00571873	0.000869409
ENSMUSG00000078502	Gm13212	433801	predicted gene 13212	168	150	173	55	40	41	121	137	107	164	45	122	-1.85415	-0.433713	1.42043	-3.27458	-3.61538	-1.35071	2.67666	-9.67714	0.00310425	0.982266	0.0226542	0.00246662	0.00121571	0.816867	0.00811558	0.000876009
ENSMUSG00000021003	Galc	14420	galactosylceramidase	1185	895	1060	329	287	303	777	621	735	1047	306	711	-1.76338	-0.554887	1.20849	-2.97186	-3.39491	-1.46905	2.31095	-7.84549	0.00210556	0.904186	0.037047	0.00246782	0.000826281	0.650135	0.0117865	0.000882559
ENSMUSG00000040552	C3ar1	12267	complement component 3a receptor 1	3738	2817	3827	285	180	82	2344	1997	1854	3461	182	2065	-4.40421	-0.738412	3.6658	-8.07001	-21.1739	-1.66834	12.6916	-268.73	0.00430983	0.995234	0.0162149	0.00252113	0.00155828	0.877501	0.00596562	0.000889275
ENSMUSG00000040722	Scamp5	56807	secretory carrier membrane protein 5	595	582	734	240	232	216	502	477	456	637	229	478	-1.46467	-0.405379	1.0593	-2.52397	-2.76001	-1.32444	2.08391	-5.75163	0.00259981	0.956951	0.0298734	0.00253091	0.00104835	0.744385	0.00987411	0.000895975
ENSMUSG00000036469	2015-03-01	72925	membrane-associated ring finger (C3HC4) 1	368	270	390	57	58	48	221	201	138	343	54	186	-2.62909	-0.886824	1.74226	-4.37135	-6.18634	-1.8491	3.34559	-20.697	0.00195117	0.854292	0.0444865	0.00255555	0.000752175	0.580234	0.0134687	0.000902722
ENSMUSG00000034993	Vat1	26949	vesicle amine transport protein 1 homolog (T californica)	6405	5256	6933	2069	2084	1926	5673	4642	4623	6198	2026	4979	-1.60398	-0.312892	1.29109	-2.89508	-3.03982	-1.2422	2.44713	-7.43883	0.00387491	0.992078	0.0190194	0.00256689	0.00140495	0.858296	0.0069936	0.000909459
ENSMUSG00000039208	Metrnl	210029	meteorin, glial cell differentiation regulator-like	1833	1647	1906	376	343	248	2494	1474	1428	1795	322	1799	-2.49587	-0.0441713	2.4517	-4.94758	-5.6407	-1.03109	5.47062	-30.8581	0.00865279	0.999069	0.00862196	0.00263892	0.00275721	0.931486	0.00359202	0.000916433
ENSMUSG00000058099	Nfam1	74039	Nfat activating molecule with ITAM motif 1	916	726	984	138	110	73	662	455	435	875	107	517	-3.05943	-0.772526	2.2869	-5.34633	-8.33642	-1.70826	4.88007	-40.6823	0.00306713	0.974884	0.0270386	0.00265411	0.0011895	0.790999	0.0090243	0.000923411
ENSMUSG00000005413	Hmox1	15368	heme oxygenase (decycling) 1	2672	3039	3620	784	788	508	3683	3111	2645	3110	693	3146	-2.18243	0.0146015	2.19703	-4.37946	-4.53917	1.01017	4.58535	-20.8137	0.00964034	0.999084	0.0078904	0.00265844	0.003111	0.933667	0.00336938	0.000930351
ENSMUSG00000052142	Rasal3	320484	RAS protein activator like 3	134	113	133	30	28	18	124	114	86	127	25	108	-2.3444	-0.239519	2.10489	-4.44929	-5.07851	-1.1806	4.30164	-21.8459	0.00612119	0.998279	0.0125204	0.0026725	0.00205484	0.909142	0.00470538	0.000937292
ENSMUSG00000038650	Rnh1	107702	ribonuclease/angiogenin inhibitor 1	3706	3876	4161	1321	1366	1307	4434	3456	3042	3914	1331	3644	-1.55424	-0.119464	1.43478	-2.98902	-2.9368	-1.08633	2.70341	-7.93937	0.00687923	0.998692	0.0112597	0.00269168	0.00220933	0.917973	0.00436609	0.000944254
ENSMUSG00000024965	Fermt3	108101	fermitin family homolog 3 (Drosophila)	1435	1302	1625	204	161	89	1457	943	934	1454	151	1111	-3.33366	-0.414078	2.91958	-6.25323	-10.0816	-1.33245	7.56625	-76.2801	0.00559958	0.997696	0.0139669	0.00269211	0.00194361	0.900791	0.00523911	0.000951163
ENSMUSG00000079671	2610203C22Rik	72481	RIKEN cDNA 2610203C22 gene	119	122	123	19	23	20	94	65	51	121	21	70	-2.52518	-0.829912	1.69527	-4.22046	-5.75647	-1.77758	3.23838	-18.6416	0.00216857	0.881432	0.0443997	0.00271458	0.000871238	0.617203	0.0133705	0.000958105
ENSMUSG00000033777	Tlr13	279572	toll-like receptor 13	1641	1048	1410	72	57	20	724	682	551	1366	49	653	-4.94283	-1.05101	3.89182	-8.83465	-30.7567	-2.07198	14.8441	-456.556	0.00380245	0.989093	0.0221466	0.00272612	0.00139716	0.843605	0.00787985	0.000965039
ENSMUSG00000029189	Sel1l3	231238	sel-1 suppressor of lin-12-like 3 (C. elegans)	208	144	170	19	9	7	76	84	64	174	12	74	-3.93874	-1.21373	2.72501	-6.66375	-15.3348	-2.31936	6.61165	-101.388	0.00244575	0.922105	0.0395096	0.00276492	0.000989201	0.676839	0.012652	0.000972069
ENSMUSG00000097381	A230087F16Rik	100503323	RIKEN cDNA A230087F16 gene	0	0	0	151	387	287	419	162	133	0	275	238	9.00231	8.70627	-0.29604	9.29835	512.82	417.685	-1.22777	629.625	4.52045e-05	8.19985e-05	0.998869	0.00284832	9.60172e-06	1.24784e-05	0.897271	0.00097937
ENSMUSG00000041859	Mcm3	17215	minichromosome maintenance deficient 3 (S. cerevisiae)	708	560	639	181	188	160	405	339	321	635	176	355	-1.84203	-0.839907	1.00213	-2.84416	-3.58515	-1.78994	2.00295	-7.18088	0.0011829	0.333287	0.118406	0.00285353	0.000439572	0.163606	0.0348243	0.000986634
ENSMUSG00000062593	Lilrb4	14728	leukocyte immunoglobulin-like receptor, subfamily B, member 4	2150	1940	2389	208	168	68	2391	2201	1472	2160	148	2021	-4.00603	-0.120955	3.88507	-7.8911	-16.067	-1.08745	14.7749	-237.387	0.00891463	0.999036	0.00979871	0.00285819	0.00278433	0.929116	0.00397025	0.00099386
ENSMUSG00000020787	P2rx1	18436	purinergic receptor P2X, ligand-gated ion channel, 1	15	16	20	64	70	82	21	30	21	17	72	24	2.05129	0.478994	-1.57229	3.62358	4.14476	1.39377	-2.97377	12.3256	0.00364219	0.983784	0.0261471	0.0028734	0.00137483	0.821548	0.008678	0.00100109
ENSMUSG00000030096	Slc6a6	21366	solute carrier family 6 (neurotransmitter transporter, taurine), member 6	3976	2938	4879	531	341	303	1168	1508	1276	3931	392	1317	-3.33882	-1.55458	1.78423	-5.12305	-10.1177	-2.93749	3.44435	-34.8491	0.00115922	0.296327	0.131285	0.0029425	0.000429667	0.145529	0.0387262	0.00100853
ENSMUSG00000035891	Cerk	223753	ceramide kinase	1662	1325	1718	503	423	399	999	946	874	1568	442	940	-1.82413	-0.731085	1.09304	-2.91717	-3.54092	-1.65989	2.13323	-7.55361	0.00164588	0.623719	0.0798531	0.00296293	0.000654608	0.351164	0.0232197	0.00101599
ENSMUSG00000029333	Rasgef1b	320292	RasGEF domain family, member 1B	337	243	265	53	42	27	184	189	249	282	41	207	-2.81793	-0.440155	2.37777	-5.1957	-7.05149	-1.35675	5.19734	-36.649	0.00538367	0.996298	0.0179541	0.00297491	0.00187708	0.886316	0.00657975	0.00102344
ENSMUSG00000026360	Rgs2	19735	regulator of G-protein signaling 2	2081	1617	1555	361	283	497	1742	1567	1445	1751	380	1585	-2.22743	-0.135721	2.09171	-4.31914	-4.68299	-1.09864	4.26253	-19.9614	0.008172	0.998862	0.0115953	0.00297902	0.00253375	0.922434	0.00444796	0.00103084
ENSMUSG00000024300	Myo1f	17916	myosin IF	3379	2542	3437	289	134	86	1419	1456	1412	3119	169	1429	-4.36923	-1.11265	3.25658	-7.62581	-20.6666	-2.16242	9.55717	-197.514	0.00343119	0.975461	0.0306321	0.00298748	0.00131127	0.793115	0.0100235	0.00103823
ENSMUSG00000038508	Gdf15	23886	growth differentiation factor 15	249	153	177	45	24	18	349	344	306	193	29	333	-2.79249	0.816084	3.60858	-6.40107	-6.92825	1.76062	12.198	-84.511	0.0318568	0.986323	0.00356569	0.00299157	0.0094369	0.831106	0.00179685	0.00104557
ENSMUSG00000020573	Pik3cg	30955	phosphoinositide-3-kinase, catalytic, gamma polypeptide	458	274	419	42	65	39	165	180	175	384	49	174	-2.96209	-1.10816	1.85393	-4.81603	-7.79254	-2.15571	3.61484	-28.1688	0.00194336	0.750862	0.0674528	0.00304653	0.00074652	0.462381	0.0190015	0.00105306
ENSMUSG00000039809	Gabbr2	242425	gamma-aminobutyric acid (GABA) B receptor, 2	59	30	35	2	3	2	10	17	20	41	2	16	-3.89295	-1.36851	2.52444	-6.4174	-14.8558	-2.58204	5.75351	-85.4731	0.00218323	0.831303	0.057716	0.00305195	0.000876821	0.551413	0.0167699	0.00106052
ENSMUSG00000029126	Nsg1	18196	neuron specific gene family member 1	106	109	98	234	251	246	150	145	141	104	244	145	1.22115	0.477276	-0.743869	1.96501	2.33132	1.39211	-1.67466	3.90416	0.00179649	0.678817	0.0765599	0.00306814	0.000701905	0.396296	0.0217781	0.00106799
ENSMUSG00000032085	Tagln	21345	transgelin	1149	788	729	4314	5623	5314	1826	1608	2082	889	5084	1839	2.53578	1.06985	-1.46593	4.0017	5.79889	2.09921	-2.76241	16.0189	0.00152892	0.521601	0.0965401	0.00306978	0.000598248	0.279428	0.027922	0.0010754
ENSMUSG00000089929	Bcl2a1b	12045	B cell leukemia/lymphoma 2 related protein A1b	884	995	1112	106	117	52	2007	1194	882	997	92	1361	-3.51493	0.370501	3.88543	-7.40036	-11.4314	1.2928	14.7785	-168.94	0.01655	0.998441	0.00637359	0.00307504	0.00510776	0.91236	0.00279591	0.00108278
ENSMUSG00000034116	Vav1	22324	vav 1 oncogene	754	595	722	102	87	52	510	358	321	690	80	396	-3.14639	-0.821922	2.32447	-5.47085	-8.85436	-1.76776	5.0088	-44.3497	0.00344815	0.972451	0.0329078	0.00309406	0.00132516	0.78355	0.0106434	0.00109017
ENSMUSG00000042404	Dennd4b	229541	DENN/MADD domain containing 4B	660	477	673	149	157	127	530	514	382	603	144	475	-2.05248	-0.341743	1.71074	-3.76322	-4.14819	-1.26729	3.27328	-13.5782	0.00535969	0.995644	0.0196565	0.00309836	0.00185818	0.880831	0.00725946	0.00109753
ENSMUSG00000026648	Dclre1c	227525	DNA cross-link repair 1C, PSO2 homolog (S. cerevisiae)	220	188	236	49	44	57	84	108	101	215	50	98	-2.09182	-1.13174	0.960079	-3.0519	-4.26286	-2.19123	1.94542	-8.29304	0.000809794	0.0891586	0.255515	0.00311501	0.000344415	0.033588	0.0758103	0.00110489
ENSMUSG00000030894	Tpp1	12751	tripeptidyl peptidase I	3644	3084	3590	1332	1235	1239	2132	2361	2140	3439	1269	2211	-1.43508	-0.634725	0.800359	-2.23544	-2.70398	-1.55264	1.74153	-4.70907	0.00139563	0.41878	0.114552	0.00311983	0.000536915	0.207767	0.0335676	0.00111222
ENSMUSG00000029994	Anxa4	11746	annexin A4	3120	2480	3096	935	916	938	3219	2636	2234	2899	929	2697	-1.63247	-0.112328	1.52014	-3.1526	-3.10042	-1.08097	2.86818	-8.89259	0.00830984	0.998794	0.0125765	0.00312858	0.00261195	0.920565	0.00474863	0.00111953
ENSMUSG00000026786	Apbb1ip	54519	amyloid beta (A4) precursor protein-binding, family B, member 1 interacting protein	1433	1059	1449	246	205	128	793	731	706	1314	193	743	-2.7989	-0.809004	1.9899	-4.78879	-6.95909	-1.752	3.97208	-27.6421	0.00305509	0.951413	0.0393749	0.00313269	0.00116971	0.732181	0.0125645	0.00112679
ENSMUSG00000029234	Tmem165	21982	transmembrane protein 165	1390	1372	1577	578	535	487	1178	1193	994	1446	533	1121	-1.43987	-0.368837	1.07103	-2.5109	-2.71296	-1.29131	2.10093	-5.69975	0.00362995	0.975561	0.0327481	0.0031767	0.00136758	0.79366	0.0105647	0.00113417
ENSMUSG00000078771	Evi2a	14017	ecotropic viral integration site 2a	1957	1543	1833	227	231	114	1387	1005	877	1778	191	1090	-3.27992	-0.725886	2.55403	-5.83395	-9.71302	-1.65392	5.87274	-57.0421	0.00429956	0.98798	0.0270036	0.00319276	0.00154188	0.838797	0.00895528	0.00114155
ENSMUSG00000049130	C5ar1	12273	complement component 5a receptor 1	1991	1721	2331	219	240	111	1537	1064	958	2014	190	1186	-3.47129	-0.782885	2.68841	-6.1597	-11.0908	-1.72057	6.44602	-71.4917	0.00433267	0.987097	0.0283449	0.00327851	0.00157464	0.835008	0.00951224	0.00114918
ENSMUSG00000036943	Rab8b	235442	RAB8B, member RAS oncogene family	3295	2280	3167	590	617	483	2271	1783	1501	2914	564	1852	-2.35812	-0.656012	1.7021	-4.06022	-5.127	-1.57572	3.25375	-16.682	0.00340745	0.962444	0.0387893	0.00330927	0.00129024	0.756843	0.0123016	0.00115686
ENSMUSG00000026317	Cln8	26889	ceroid-lipofuscinosis, neuronal 8	1312	1019	1451	384	363	342	991	804	867	1261	363	887	-1.77932	-0.496804	1.28251	-3.06183	-3.43263	-1.41108	2.43262	-8.35029	0.00346487	0.96214	0.0397993	0.00337922	0.0013321	0.75616	0.0129131	0.00116474
ENSMUSG00000041836	Ptpre	19267	protein tyrosine phosphatase, receptor type, E	624	464	589	172	184	193	371	367	364	559	183	367	-1.5985	-0.592898	1.0056	-2.6041	-3.02828	-1.50827	2.00778	-6.08011	0.00220023	0.778551	0.0724069	0.00338111	0.000887967	0.490882	0.0205065	0.00117258
ENSMUSG00000074505	Fat3	270120	FAT tumor suppressor homolog 3 (Drosophila)	258	82	180	0	1	2	66	43	39	173	1	49	-6.92373	-1.69904	5.22469	-12.1484	-121.409	-3.24685	37.3928	-4539.83	0.00413159	0.981201	0.0330563	0.0034272	0.0014845	0.812478	0.010722	0.00118052
ENSMUSG00000032788	Pdxk	216134	pyridoxal (pyridoxine, vitamin B6) kinase	1728	1631	1983	593	554	565	1235	972	1043	1781	571	1083	-1.63684	-0.719371	0.917474	-2.55432	-3.10985	-1.64646	1.8888	-5.8739	0.00158354	0.456829	0.122708	0.00347477	0.000618811	0.232929	0.035732	0.00118857
ENSMUSG00000033207	Mamdc2	71738	MAM domain containing 2	612	430	471	98	134	93	309	416	336	504	108	354	-2.21991	-0.506651	1.71326	-3.93317	-4.65864	-1.42075	3.27901	-15.2757	0.00465824	0.986934	0.0311083	0.00356025	0.00165238	0.834057	0.0100996	0.00119686
ENSMUSG00000030536	Iqgap1	29875	IQ motif containing GTPase activating protein 1	7547	5566	7327	1738	1570	1268	3544	3064	3251	6813	1525	3286	-2.158	-1.04116	1.11685	-3.27485	-4.46296	-2.05788	2.16872	-9.67892	0.00131382	0.265801	0.177723	0.00362962	0.000507156	0.130473	0.0509503	0.00120533
ENSMUSG00000022494	Shisa9	72555	shisa homolog 9 (Xenopus laevis)	59	39	72	8	6	5	38	26	33	57	7	32	-2.98067	-0.777709	2.20296	-5.18363	-7.89351	-1.71441	4.60423	-36.3435	0.00407767	0.975063	0.0382091	0.00363421	0.00146024	0.791832	0.0122141	0.00121377
ENSMUSG00000007613	Tgfbr1	21812	transforming growth factor, beta receptor I	1250	945	1138	308	298	271	545	740	639	1111	292	641	-1.91678	-0.793715	1.12306	-3.03983	-3.77578	-1.73353	2.17808	-8.22397	0.00191363	0.6	0.106047	0.00366561	0.000735136	0.336108	0.0316837	0.00122225
ENSMUSG00000041406	BC055324	381306	cDNA sequence BC055324	60	50	53	8	8	12	17	20	18	54	10	18	-2.44211	-1.53813	0.903983	-3.3461	-5.43437	-2.90418	1.87123	-10.1689	0.000576344	0.0213271	0.547023	0.003706	0.000241562	0.00644846	0.181037	0.00123082
ENSMUSG00000042331	Specc1	432572	sperm antigen with calponin homology and coiled-coil domains 1	808	558	783	164	117	105	336	396	361	717	129	365	-2.47946	-0.957362	1.5221	-4.00156	-5.57688	-1.94176	2.87208	-16.0173	0.00225889	0.733859	0.0881187	0.00373958	0.000904794	0.444713	0.0255591	0.00123944
ENSMUSG00000015355	Cd48	12506	CD48 antigen	1028	886	1044	159	123	66	867	724	594	986	116	728	-3.16903	-0.450403	2.71863	-5.88767	-8.99444	-1.36642	6.58248	-59.2057	0.0072884	0.997221	0.0209657	0.00375684	0.00229134	0.895167	0.00758788	0.00124806
ENSMUSG00000052563	D930048N14Rik	97775	RIKEN cDNA D930048N14 gene	29	25	21	87	99	96	33	45	38	25	94	39	1.90015	0.61647	-1.28368	3.18382	3.73251	1.53312	-2.43458	9.08711	0.00311033	0.912214	0.0584278	0.00377002	0.0012222	0.661581	0.0171236	0.00125667
ENSMUSG00000025610	Map3k7cl	224419	Map3k7 C-terminal like	32	28	22	142	177	116	34	43	28	27	145	35	2.38055	0.344645	-2.03591	4.41646	5.20736	1.26984	-4.10081	21.3544	0.00730488	0.997118	0.0215154	0.00380851	0.00230348	0.89401	0.0077029	0.00126535
ENSMUSG00000026956	Uap1l1	227620	UDP-N-acteylglucosamine pyrophosphorylase 1-like 1	1396	1232	1501	287	336	269	2268	1295	1217	1376	297	1593	-2.21056	0.156343	2.3669	-4.57746	-4.62854	1.11446	5.15832	-23.8755	0.0179704	0.998835	0.00884462	0.00381245	0.00562226	0.921743	0.00369161	0.00127398
ENSMUSG00000017760	Ctsa	19025	cathepsin A	8451	6901	8223	2343	2177	2118	9009	5892	6106	7858	2213	7003	-1.8237	-0.188307	1.63539	-3.45909	-3.53987	-1.13943	3.10671	-10.9974	0.00880369	0.998344	0.0177808	0.00382461	0.00277068	0.910496	0.00642292	0.0012826
ENSMUSG00000031591	Asah1	11886	N-acylsphingosine amidohydrolase 1	4068	3087	3597	971	753	826	1605	2153	1838	3584	850	1866	-2.0746	-0.943078	1.13152	-3.20611	-4.21227	-1.92263	2.19089	-9.22862	0.0016257	0.403028	0.149966	0.00385369	0.000644362	0.197452	0.0429448	0.00129125
ENSMUSG00000020340	Cyfip2	76884	cytoplasmic FMR1 interacting protein 2	341	192	297	49	48	34	153	148	149	276	43	150	-2.63326	-0.840606	1.79265	-4.42591	-6.20426	-1.7908	3.46452	-21.4948	0.00328269	0.922162	0.0579254	0.00387423	0.00126249	0.677049	0.0170053	0.00129992
ENSMUSG00000013707	Tnfaip8l2	69769	tumor necrosis factor, alpha-induced protein 8-like 2	636	681	750	113	107	70	1018	512	526	689	96	685	-2.86057	-0.0816805	2.77889	-5.63945	-7.263	-1.05825	6.86322	-49.8476	0.0123727	0.999045	0.0131958	0.00391377	0.00376399	0.929667	0.0049662	0.00130866
ENSMUSG00000038910	Plcl2	224860	phospholipase C-like 2	465	422	457	142	165	169	325	302	266	448	159	298	-1.49545	-0.592654	0.902797	-2.39825	-2.81952	-1.50802	1.86969	-5.27162	0.00226498	0.699051	0.0992543	0.00394497	0.000916011	0.415733	0.0292185	0.00131745
ENSMUSG00000057672	Pkn1	320795	protein kinase N1	920	818	992	336	346	330	557	517	560	910	337	545	-1.42783	-0.736082	0.691749	-2.11958	-2.69042	-1.66565	1.61524	-4.34567	0.00121376	0.170322	0.248176	0.00401228	0.000468479	0.0725797	0.0721527	0.0013264
ENSMUSG00000064373	Sepp1	20363	selenoprotein P, plasma, 1	48961	43208	57087	15361	17958	16699	37408	34026	32311	49752	16673	34582	-1.57077	-0.518025	1.05274	-2.62351	-2.97063	-1.43199	2.07447	-6.16249	0.00323782	0.906654	0.0641413	0.00402159	0.00124201	0.652549	0.0183524	0.00133533
ENSMUSG00000049985	Ankrd55	77318	ankyrin repeat domain 55	24	33	35	4	6	5	44	33	22	31	5	33	-2.49163	0.055443	2.54707	-5.0387	-5.62412	1.03918	5.84446	-32.87	0.0156844	0.999063	0.0111327	0.00403023	0.00477844	0.930867	0.00424503	0.00134422
ENSMUSG00000040855	Reps2	194590	RALBP1 associated Eps domain containing protein 2	750	498	722	140	144	119	341	282	296	657	135	306	-2.26363	-1.08046	1.18317	-3.4468	-4.80198	-2.11471	2.27075	-10.9041	0.00151542	0.30791	0.185915	0.00405553	0.000582931	0.15088	0.0530657	0.00135314
ENSMUSG00000087107	AI662270	100043636	expressed sequence AI662270	760	638	772	166	152	102	774	541	487	723	140	601	-2.39398	-0.291445	2.10254	-4.49652	-5.25607	-1.22387	4.29465	-22.573	0.00865034	0.997946	0.0205365	0.00406725	0.00273078	0.904073	0.00753167	0.00136204
ENSMUSG00000054342	Kcnn4	16534	potassium intermediate/small conductance calcium-activated channel, subfamily N, member 4	836	646	778	140	90	77	1012	544	568	753	102	708	-2.91256	-0.141675	2.77088	-5.68344	-7.52953	-1.10319	6.82526	-51.391	0.0119261	0.998961	0.0149853	0.00409866	0.00368192	0.925671	0.00542763	0.00137098
ENSMUSG00000032783	Troap	78733	trophinin associated protein	35	29	30	6	6	7	13	10	15	32	6	13	-2.2275	-1.27494	0.952562	-3.18006	-4.68321	-2.41988	1.93531	-9.06344	0.000905518	0.0657361	0.389131	0.00413295	0.000377872	0.0207263	0.115211	0.00137998
ENSMUSG00000036622	Atp13a2	74772	ATPase type 13A2	1356	1266	1554	499	390	349	1220	1029	993	1392	413	1081	-1.76256	-0.36555	1.39701	-3.15957	-3.39299	-1.28837	2.63355	-8.93561	0.00600974	0.991849	0.0321023	0.00415036	0.00202372	0.857161	0.0104074	0.00138898
ENSMUSG00000031740	Mmp2	17390	matrix metallopeptidase 2	3229	2171	3353	586	668	446	2143	1869	1723	2918	567	1912	-2.3569	-0.589292	1.76761	-4.12451	-5.12269	-1.50451	3.4049	-17.4422	0.00492897	0.981412	0.0406514	0.00415391	0.00176642	0.813379	0.0130898	0.00139792
ENSMUSG00000052974	Cyp2f2	13107	cytochrome P450, family 2, subfamily f, polypeptide 2	17	8	18	132	333	239	23	22	23	14	235	22	3.95046	0.691573	-3.25889	7.20935	15.4599	1.61504	-9.57245	147.989	0.00704182	0.995441	0.0274071	0.00419435	0.00226714	0.879197	0.00916224	0.00140694
ENSMUSG00000049670	Morn4	226123	MORN repeat containing 4	6	5	4	38	30	45	10	13	16	5	37	13	2.76421	1.26429	-1.49992	4.26413	6.79375	2.40208	-2.82827	19.2146	0.00175829	0.408795	0.164611	0.00421821	0.000685741	0.200742	0.0480081	0.00141598
ENSMUSG00000048779	P2ry6	233571	pyrimidinergic receptor P2Y, G-protein coupled, 6	1065	1001	1152	113	206	125	1192	661	702	1073	148	851	-2.90633	-0.38392	2.52241	-5.42874	-7.49708	-1.30488	5.7454	-43.0737	0.00858274	0.997657	0.0223328	0.00421954	0.00270414	0.900268	0.00793884	0.00142497
ENSMUSG00000039621	Prex1	277360	phosphatidylinositol-3,4,5-trisphosphate-dependent Rac exchange factor 1	981	690	958	174	181	130	536	411	396	876	162	448	-2.4295	-0.963189	1.46631	-3.8958	-5.38705	-1.94962	2.76313	-14.8851	0.00242711	0.71012	0.1053	0.00422098	0.000977693	0.424122	0.0311842	0.0014339
ENSMUSG00000044827	Tlr1	21897	toll-like receptor 1	430	340	436	36	31	12	201	211	153	402	27	188	-4.02068	-1.09928	2.9214	-6.94207	-16.231	-2.14248	7.57579	-122.962	0.00449611	0.970627	0.0473944	0.00423318	0.00159147	0.77758	0.0140797	0.00144282
ENSMUSG00000020427	Igfbp3	16009	insulin-like growth factor binding protein 3	305	302	255	998	1112	754	305	365	346	287	955	339	1.71708	0.238082	-1.479	3.19608	3.28771	1.17942	-2.78755	9.16467	0.00844776	0.997438	0.0233235	0.00427379	0.00266441	0.897681	0.00835242	0.0014518
ENSMUSG00000035459	Stab2	192188	stabilin 2	206	155	190	13	22	7	83	84	86	184	14	84	-3.79655	-1.11118	2.68537	-6.48192	-13.8955	-2.16022	6.43245	-89.3823	0.00414868	0.957041	0.0538145	0.00428529	0.0014926	0.744725	0.015716	0.00146077
ENSMUSG00000030055	Rab43	69834	RAB43, member RAS oncogene family	768	608	798	242	245	250	499	522	446	725	246	489	-1.54949	-0.560688	0.988799	-2.53829	-2.92713	-1.47497	1.98453	-5.80899	0.00296116	0.838051	0.0843724	0.00431006	0.00112316	0.55974	0.0248114	0.00146976
ENSMUSG00000025877	Hk3	212032	hexokinase 3	1482	1211	1530	125	80	36	1583	1043	818	1408	80	1148	-4.29102	-0.340651	3.95037	-8.24138	-19.576	-1.26633	15.4589	-302.624	0.0111358	0.998715	0.0181072	0.00435334	0.00342929	0.91853	0.0067338	0.00147883
ENSMUSG00000038700	Hoxb5	15413	homeobox B5	41	41	35	115	139	132	74	57	61	39	128	64	1.69965	0.695248	-1.0044	2.70405	3.24822	1.61916	-2.00611	6.5163	0.00234848	0.658887	0.118319	0.00435607	0.000954701	0.378397	0.034645	0.00148785
ENSMUSG00000019302	Atp6v0a1	11975	ATPase, H+ transporting, lysosomal V0 subunit A1	4457	4833	5165	1954	1781	1535	4056	3396	3611	4818	1757	3688	-1.45958	-0.387009	1.07258	-2.53216	-2.75029	-1.30768	2.10318	-5.78437	0.00482419	0.975541	0.0464192	0.00436197	0.00170481	0.793524	0.0137703	0.00149683
ENSMUSG00000031972	Acta1	11459	actin, alpha 1, skeletal muscle	78	141	112	567	535	640	218	193	191	110	581	201	2.43099	0.901192	-1.52979	3.96078	5.39262	1.86761	-2.88745	15.5709	0.00286885	0.812528	0.0906239	0.00436605	0.0011036	0.52828	0.0261728	0.00150577
ENSMUSG00000025355	Mmp19	58223	matrix metallopeptidase 19	1970	1767	1878	701	632	481	1309	1356	1357	1871	605	1341	-1.64513	-0.479864	1.16527	-2.81041	-3.12777	-1.39461	2.24275	-7.01482	0.00439012	0.959182	0.0560011	0.00450562	0.00158292	0.749061	0.0161754	0.00151508
ENSMUSG00000056529	Ptafr	19204	platelet-activating factor receptor	1300	970	1406	255	208	146	1143	861	744	1226	203	916	-2.61065	-0.425084	2.18557	-4.79622	-6.1078	-1.34265	4.54906	-27.7848	0.00801745	0.996357	0.0276205	0.00451089	0.00246819	0.886861	0.00923189	0.00152436
ENSMUSG00000019874	Fabp7	12140	fatty acid binding protein 7, brain	61	62	72	19	12	14	77	66	47	65	15	63	-2.07832	-0.0640791	2.01424	-4.09255	-4.22314	-1.04542	4.03967	-17.0601	0.0145404	0.99904	0.0156655	0.00463078	0.00450075	0.929382	0.00576749	0.00153395
ENSMUSG00000026958	Dpp7	83768	dipeptidylpeptidase 7	666	579	625	295	312	310	617	562	579	623	306	586	-1.02424	-0.0869832	0.937254	-1.96149	-2.03388	-1.06215	1.91488	-3.89464	0.0117302	0.998659	0.0199214	0.00468873	0.00363372	0.917115	0.00736632	0.00154365
ENSMUSG00000043832	Clec4a3	73149	C-type lectin domain family 4, member a3	873	604	762	170	150	111	572	506	395	746	144	491	-2.38008	-0.605314	1.77476	-4.15484	-5.20564	-1.52131	3.42182	-17.8128	0.0054941	0.981091	0.0467955	0.00470745	0.00192443	0.812175	0.0138732	0.00155336
ENSMUSG00000071856	Mcc	328949	mutated in colorectal cancers	141	112	120	374	381	346	211	215	236	124	367	221	1.56156	0.829484	-0.732074	2.29363	2.95172	1.77705	-1.66103	4.90289	0.00132219	0.150359	0.312437	0.0047466	0.000512036	0.0608287	0.0937729	0.00156312
ENSMUSG00000017400	Stac2	217154	SH3 and cysteine rich domain 2	272	243	306	17	40	12	312	213	211	274	23	246	-3.70321	-0.173985	3.52923	-7.23244	-13.025	-1.12817	11.5452	-150.377	0.0141933	0.998975	0.0174348	0.00483099	0.00435685	0.926258	0.00631758	0.00157309
ENSMUSG00000005339	Fcer1a	14125	Fc receptor, IgE, high affinity I, alpha polypeptide	71	45	81	2	6	2	104	46	48	66	3	66	-4.27782	-0.0509417	4.22688	-8.5047	-19.3978	-1.03594	18.7248	-363.219	0.0164411	0.99908	0.015161	0.0048417	0.00506897	0.932865	0.00557289	0.00158302
ENSMUSG00000059923	Grb2	14784	growth factor receptor bound protein 2	2419	2174	2450	1020	1048	934	1892	1715	1700	2348	1001	1769	-1.22935	-0.407634	0.821717	-2.05107	-2.34462	-1.32651	1.76751	-4.14413	0.00389339	0.914633	0.0767363	0.0048492	0.00141275	0.664871	0.0219205	0.00159292
ENSMUSG00000000982	Ccl3	20302	chemokine (C-C motif) ligand 3	173	115	112	6	19	7	257	177	129	134	11	187	-3.71395	0.460434	4.17438	-7.88833	-13.1223	1.37596	18.0557	-236.932	0.0280515	0.998266	0.00933202	0.00485254	0.00825948	0.908862	0.00382893	0.00160277
ENSMUSG00000073147	5031425E22Rik	269630	RIKEN cDNA 5031425E22 gene	86	88	68	251	272	276	137	147	165	81	266	150	1.72605	0.894038	-0.832007	2.55805	3.3082	1.85837	-1.78016	5.88912	0.00145733	0.189555	0.287546	0.00485324	0.000557368	0.0823144	0.0848116	0.00161256
ENSMUSG00000004207	Psap	19156	prosaposin	111328	87045	113100	33336	29653	27414	97917	77964	69320	103824	30134	81734	-1.77928	-0.350131	1.42915	-3.20843	-3.43255	-1.27468	2.69288	-9.24347	0.00741281	0.993699	0.035182	0.00485455	0.00232803	0.867821	0.0112852	0.00162229
ENSMUSG00000026315	Serpinb8	20725	serine (or cysteine) peptidase inhibitor, clade B, member 8	316	293	325	119	108	91	180	199	204	311	106	194	-1.55659	-0.681649	0.874936	-2.43152	-2.94157	-1.60397	1.83393	-5.39462	0.00226523	0.539263	0.159733	0.00487301	0.000921563	0.292249	0.0449118	0.00163203
ENSMUSG00000027102	Hoxd8	15437	homeobox D8	239	187	173	622	683	603	339	342	329	200	636	337	1.67948	0.765402	-0.914081	2.59356	3.20313	1.69984	-1.88437	6.03588	0.00206775	0.449426	0.182485	0.00489234	0.000803458	0.227819	0.052588	0.00164176
ENSMUSG00000030147	Clec4b1	69810	C-type lectin domain family 4, member b1	413	386	387	68	65	45	563	306	263	395	59	377	-2.75474	-0.148712	2.60603	-5.36077	-6.74931	-1.10858	6.08825	-41.0915	0.0140213	0.998936	0.0182441	0.00491297	0.00426758	0.924789	0.00678519	0.00165149
ENSMUSG00000044206	Vsig4	278180	V-set and immunoglobulin domain containing 4	108	67	118	15	17	11	58	48	57	98	14	55	-2.72083	-0.802525	1.9183	-4.63913	-6.5925	-1.74415	3.77977	-24.9182	0.00473187	0.958753	0.0618892	0.0049204	0.00167855	0.748138	0.0179748	0.00166119
ENSMUSG00000042842	Serpinb6b	20708	serine (or cysteine) peptidase inhibitor, clade B, member 6b	988	682	1097	153	121	100	371	400	287	922	125	353	-2.87432	-1.3703	1.50402	-4.37833	-7.33257	-2.58525	2.83631	-20.7975	0.00190247	0.35419	0.217695	0.00503845	0.000729497	0.170693	0.0637878	0.00167119
ENSMUSG00000029108	Pcdh7	54216	protocadherin 7	943	709	929	178	166	153	314	236	320	861	166	290	-2.36133	-1.56949	0.791835	-3.15316	-5.13844	-2.96801	1.73128	-8.89605	0.000641341	0.0155703	0.721859	0.00505708	0.000259084	0.00429822	0.284418	0.00168117
ENSMUSG00000054400	Cklf	75458	chemokine-like factor	121	122	141	21	37	29	145	108	100	128	29	118	-2.15404	-0.136795	2.01725	-4.17129	-4.45073	-1.09946	4.0481	-18.017	0.0138986	0.998873	0.0195609	0.00506633	0.0042319	0.922724	0.00720602	0.00169113
ENSMUSG00000036985	Zdhhc9	208884	zinc finger, DHHC domain containing 9	751	636	710	263	221	221	358	373	375	699	235	368	-1.56973	-0.919116	0.650613	-2.22034	-2.96849	-1.89096	1.56983	-4.66004	0.00103568	0.0627014	0.472616	0.00507145	0.000402397	0.0194692	0.145935	0.00170104
ENSMUSG00000030577	Cd22	12483	CD22 antigen	211	125	173	13	23	9	111	116	80	170	15	102	-3.54626	-0.717164	2.8291	-6.37536	-11.6824	-1.64395	7.10629	-83.0184	0.00756932	0.99318	0.0377476	0.00507627	0.00236499	0.864578	0.0120423	0.00171091
ENSMUSG00000031903	Pla2g15	192654	phospholipase A2, group XV	1919	1770	2068	780	659	594	1655	1375	1408	1919	678	1480	-1.50742	-0.377025	1.1304	-2.63782	-2.84301	-1.29866	2.18919	-6.22389	0.0060931	0.983328	0.0492464	0.0051054	0.00204441	0.820129	0.0145043	0.00172081
ENSMUSG00000024696	Lpxn	107321	leupaxin	943	921	1042	132	90	45	873	671	560	969	89	701	-3.57384	-0.487834	3.08601	-6.65985	-11.9079	-1.40234	8.49143	-101.115	0.0103556	0.997617	0.027656	0.00516679	0.00329267	0.899718	0.00930116	0.00173083
ENSMUSG00000015340	Cybb	13058	cytochrome b-245, beta polypeptide	4240	2444	3352	446	366	210	2665	2067	1674	3345	341	2135	-3.32485	-0.637664	2.68719	-6.01204	-10.0203	-1.55581	6.44057	-64.5365	0.0080928	0.994364	0.0363829	0.00517187	0.0024944	0.871616	0.0117014	0.0017408
ENSMUSG00000021477	Ctsl	13039	cathepsin L	27001	27202	30532	11330	9050	8932	21590	18953	18040	28245	9771	19528	-1.53791	-0.534343	1.00357	-2.54148	-2.90374	-1.44828	2.00495	-5.82186	0.0039018	0.890643	0.091105	0.00524684	0.00142053	0.628385	0.0263289	0.00175093
ENSMUSG00000026321	Tnfrsf11a	21934	tumor necrosis factor receptor superfamily, member 11a, NFKB activator	493	348	539	70	65	36	259	227	211	460	57	232	-3.03902	-0.962784	2.07623	-5.11525	-8.21932	-1.94907	4.21705	-34.6613	0.00455576	0.939212	0.0751551	0.0052604	0.00160014	0.708193	0.0213496	0.00176105
ENSMUSG00000006731	B4galnt1	14421	beta-1,4-N-acetyl-galactosaminyl transferase 1	535	477	554	70	112	64	761	434	395	522	82	530	-2.70082	-0.037564	2.66325	-5.36407	-6.50169	-1.02638	6.33459	-41.1855	0.0179076	0.999078	0.0167091	0.00531209	0.00556198	0.932518	0.00616483	0.00177125
ENSMUSG00000062329	Cytl1	231162	cytokine-like 1	25	17	37	242	477	317	76	61	67	26	345	68	3.70797	1.42278	-2.28519	5.99316	13.068	2.68101	-4.87429	63.6974	0.0033055	0.794936	0.117659	0.0053402	0.00126932	0.51164	0.034465	0.00178148
ENSMUSG00000030223	Ptpro	19277	protein tyrosine phosphatase, receptor type, O	686	549	698	98	105	48	533	395	393	645	84	440	-3.01113	-0.5554	2.45573	-5.46687	-8.06198	-1.46958	5.48592	-44.2274	0.00865142	0.995085	0.0361288	0.00534321	0.00274402	0.876593	0.011618	0.00179165
ENSMUSG00000023913	Pla2g7	27226	phospholipase A2, group VII (platelet-activating factor acetylhydrolase, plasma)	1514	1229	1462	327	303	219	1700	1577	950	1402	283	1409	-2.3196	-0.0316414	2.28796	-4.60755	-4.99193	-1.02217	4.88363	-24.3787	0.0180558	0.999078	0.0168058	0.0053499	0.00564238	0.932553	0.00621479	0.00180179
ENSMUSG00000022957	Itsn1	16443	intersectin 1 (SH3 domain protein 1A)	1809	1802	1982	578	479	415	771	804	924	1864	491	833	-1.93681	-1.16496	0.771845	-2.70865	-3.82857	-2.24227	1.70745	-6.53711	0.00100514	0.0501495	0.535642	0.00539651	0.000397968	0.0147389	0.175978	0.001812
ENSMUSG00000029819	Npy	109648	neuropeptide Y	45	43	50	2	1	4	54	35	24	46	2	37	-4.31563	-0.370268	3.94537	-8.261	-19.9129	-1.29259	15.4054	-306.767	0.0134979	0.998666	0.0229005	0.00540206	0.00412541	0.917292	0.00823308	0.00182217
ENSMUSG00000057191	AB124611	382062	cDNA sequence AB124611	301	283	323	85	83	57	401	286	244	302	75	310	-2.02599	0.00711557	2.0331	-4.05909	-4.0727	1.00494	4.09284	-16.6689	0.0196242	0.999086	0.0159278	0.00542363	0.00616825	0.934378	0.00581705	0.00183235
ENSMUSG00000039153	Runx2	12393	runt related transcription factor 2	89	89	103	28	16	18	78	77	59	94	20	71	-2.20395	-0.394102	1.80985	-4.01379	-4.60739	-1.31412	3.50605	-16.1537	0.00903642	0.99555	0.0356985	0.00543827	0.00283883	0.880003	0.0113685	0.0018425
ENSMUSG00000025154	Arhgap19	71085	Rho GTPase activating protein 19	548	341	563	91	50	57	271	273	240	484	66	261	-2.87236	-0.854178	2.01818	-4.89054	-7.3226	-1.80773	4.05072	-29.6618	0.00525675	0.959672	0.0695688	0.00551147	0.00183934	0.749847	0.0195412	0.00185281
ENSMUSG00000070354	Gm21975	NA		139	125	146	13	19	7	127	72	75	137	13	91	-3.45962	-0.62627	2.83335	-6.29296	-11.0014	-1.54357	7.12725	-78.4098	0.00920662	0.995429	0.0370583	0.00559246	0.00296091	0.879067	0.011871	0.00186329
ENSMUSG00000071715	Ncf4	17972	neutrophil cytosolic factor 4	472	489	536	51	97	41	679	431	374	499	63	494	-3.07389	-0.0586908	3.0152	-6.08909	-8.42042	-1.04152	8.08474	-68.077	0.0185373	0.99907	0.0179872	0.00561399	0.00588353	0.931566	0.00663137	0.00187376
ENSMUSG00000017417	Plxdc1	72324	plexin domain containing 1	496	319	500	85	69	59	299	199	230	438	71	243	-2.60574	-0.840424	1.76531	-4.37105	-6.08702	-1.79058	3.39947	-20.6927	0.00474521	0.934957	0.0826323	0.00562396	0.00168727	0.700072	0.0243731	0.00188421
ENSMUSG00000028369	Svep1	64817	sushi, von Willebrand factor type A, EGF and pentraxin domain containing 1	1716	1454	1896	599	565	485	988	1054	1015	1688	550	1019	-1.61542	-0.72049	0.894929	-2.51035	-3.06401	-1.64774	1.85952	-5.69758	0.00251829	0.52954	0.18935	0.00562842	0.00100671	0.284352	0.0540345	0.00189461
ENSMUSG00000020097	Sgpl1	20397	sphingosine phosphate lyase 1	3475	2607	3496	979	763	886	1737	2039	1762	3193	876	1846	-1.8597	-0.781242	1.07846	-2.93815	-3.62932	-1.71861	2.11177	-7.6643	0.00302356	0.664666	0.163383	0.00588157	0.00114971	0.385053	0.0469055	0.00190565
ENSMUSG00000002870	Mcm2	17216	minichromosome maintenance deficient 2 mitotin (S. cerevisiae)	380	307	383	108	109	103	267	203	199	357	107	223	-1.7264	-0.6835	1.0429	-2.76931	-3.30902	-1.60603	2.06037	-6.8178	0.00343609	0.765306	0.138656	0.00589195	0.00131822	0.476721	0.0400821	0.00191666
ENSMUSG00000040345	Arhgap9	216445	Rho GTPase activating protein 9	731	767	868	151	143	73	818	611	543	789	122	658	-2.74946	-0.280131	2.46933	-5.21878	-6.72464	-1.21431	5.53785	-37.2401	0.0137695	0.998458	0.0267286	0.00589531	0.00417864	0.912696	0.0088161	0.00192763
ENSMUSG00000022969	Il10rb	16155	interleukin 10 receptor, beta	1951	1733	2008	841	768	703	1316	1310	1346	1897	770	1324	-1.30071	-0.516221	0.784491	-2.0852	-2.4635	-1.4302	1.72248	-4.24334	0.00342503	0.761969	0.139761	0.00590206	0.00129729	0.472801	0.0402831	0.00193854
ENSMUSG00000000202	Btbd17	72014	BTB (POZ) domain containing 17	44	50	48	8	8	7	74	31	45	48	8	50	-2.50508	-0.0137434	2.49134	-4.99642	-5.67682	-1.00957	5.623	-31.9208	0.0207319	0.999085	0.0179984	0.00593903	0.00642389	0.933992	0.00668257	0.0019495
ENSMUSG00000018930	Ccl4	20303	chemokine (C-C motif) ligand 4	79	65	81	13	21	20	188	121	98	75	18	136	-2.0709	0.810316	2.88122	-4.95212	-4.2015	1.7536	7.36773	-30.9555	0.0857472	0.972111	0.00549034	0.00601562	0.0247097	0.782552	0.00243388	0.00196061
ENSMUSG00000001349	Cnn1	12797	calponin 1	22	11	26	423	212	533	19	31	33	19	389	27	4.27999	0.535544	-3.74444	8.02443	19.4269	1.44949	-13.4026	260.372	0.0127347	0.998004	0.0303412	0.00602677	0.00386518	0.904934	0.00994853	0.00197169
ENSMUSG00000040659	Efhd2	27984	EF hand domain containing 2	3379	3090	3978	862	794	592	3726	2345	2364	3482	749	2812	-2.22563	-0.335789	1.88984	-4.11547	-4.67715	-1.26207	3.70594	-17.3333	0.0115003	0.997197	0.0346172	0.00609294	0.00355452	0.894933	0.0111208	0.00198289
ENSMUSG00000004707	Ly9	17085	lymphocyte antigen 9	783	581	685	83	47	23	767	639	453	683	51	620	-3.90179	-0.162616	3.73918	-7.64097	-14.9471	-1.11932	13.3538	-199.6	0.018408	0.999005	0.0213794	0.00611266	0.00584334	0.927506	0.00764534	0.00199408
ENSMUSG00000025178	Pi4k2a	84095	phosphatidylinositol 4-kinase type 2 alpha	1245	1206	1380	578	517	478	930	924	1029	1277	524	961	-1.28531	-0.409233	0.876079	-2.16139	-2.43735	-1.32798	1.83538	-4.47346	0.00530951	0.94332	0.0871153	0.0061485	0.00184872	0.716562	0.0254065	0.00200531
ENSMUSG00000044583	Tlr7	170743	toll-like receptor 7	741	461	563	66	65	30	238	307	226	588	54	257	-3.49859	-1.17944	2.31916	-5.81775	-11.3027	-2.26488	4.99041	-56.405	0.00487337	0.919276	0.0984433	0.00619027	0.00173129	0.672257	0.0285705	0.00201659
ENSMUSG00000024885	Aldh3b1	67689	aldehyde dehydrogenase 3 family, member B1	654	645	703	240	276	219	796	549	654	667	245	666	-1.44889	-0.0178922	1.431	-2.87989	-2.72998	-1.01248	2.69633	-7.36093	0.021037	0.99908	0.0192532	0.00619513	0.00651151	0.932844	0.00715254	0.00202783
ENSMUSG00000041058	Wwp1	107568	WW domain containing E3 ubiquitin protein ligase 1	3085	2226	3171	735	660	685	1229	1576	1403	2828	693	1403	-2.01091	-1.00071	1.0102	-3.02111	-4.03036	-2.00098	2.01419	-8.11789	0.00210875	0.304915	0.292396	0.0062185	0.000831931	0.150339	0.0860293	0.00203906
ENSMUSG00000015312	Gadd45b	17873	growth arrest and DNA-damage-inducible 45 beta	395	289	300	79	123	77	362	332	399	328	93	364	-1.83878	0.161654	2.00043	-3.83921	-3.57706	1.11857	4.00119	-14.3125	0.0314323	0.998736	0.0134416	0.0062462	0.00940778	0.91905	0.00501128	0.00205031
ENSMUSG00000023186	Vwa5a	67776	von Willebrand factor A domain containing 5A	3010	2229	2769	962	888	845	1848	1653	1678	2669	898	1726	-1.56136	-0.619385	0.941977	-2.50334	-2.95132	-1.53622	1.92116	-5.66996	0.00364405	0.771236	0.14645	0.00626109	0.00138203	0.481353	0.0418937	0.00206154
ENSMUSG00000060063	Alox5ap	11690	arachidonate 5-lipoxygenase activating protein	1534	1515	1600	350	408	228	2119	1436	1276	1550	329	1610	-2.27527	0.020888	2.29615	-4.57142	-4.84087	1.01458	4.91147	-23.7758	0.0231912	0.999083	0.0179008	0.00626256	0.00690346	0.933423	0.00647557	0.00207271
ENSMUSG00000024644	Cndp2	66054	CNDP dipeptidase 2 (metallopeptidase M20 family)	4404	3807	4406	1251	1279	1320	5290	3366	3402	4206	1283	4019	-1.70928	-0.0954242	1.61385	-3.32313	-3.26997	-1.06838	3.06068	-10.0083	0.0178019	0.998935	0.0232168	0.00626741	0.00548125	0.924757	0.00829278	0.00208384
ENSMUSG00000078532	Nkain1	67149	Na+/K+ transporting ATPase interacting 1	70	72	85	13	12	11	23	31	44	76	12	33	-2.63999	-1.24823	1.39176	-4.03175	-6.23328	-2.37551	2.62398	-16.356	0.00244402	0.420063	0.24793	0.00628759	0.000983466	0.208835	0.0718719	0.00209496
ENSMUSG00000023169	Slc38a1	105727	solute carrier family 38, member 1	351	202	362	42	30	25	154	128	104	305	32	129	-3.20295	-1.21096	1.99199	-5.19495	-9.20841	-2.31491	3.97787	-36.6298	0.00410367	0.834149	0.131803	0.00640213	0.00146834	0.555993	0.0389165	0.00210632
ENSMUSG00000032698	Lmo2	16909	LIM domain only 2	1128	945	1123	404	471	369	867	921	814	1065	415	867	-1.36325	-0.29388	1.06937	-2.43262	-2.57264	-1.22593	2.09851	-5.39871	0.00905147	0.992152	0.0503418	0.00641569	0.00285248	0.858781	0.0148271	0.00211766
ENSMUSG00000072812	Ahnak2	100041194	AHNAK nucleoprotein 2	826	403	706	108	77	62	547	501	394	645	82	481	-2.9346	-0.374355	2.56025	-5.49485	-7.64545	-1.29626	5.89808	-45.0935	0.0137745	0.997976	0.0333342	0.00657863	0.00419634	0.904557	0.0108793	0.00212937
ENSMUSG00000056758	Hmga2	15364	high mobility group AT-hook 2	142	122	215	4	9	11	76	42	41	159	8	53	-4.28717	-1.60598	2.68119	-6.96836	-19.5239	-3.04403	6.41384	-125.223	0.00430041	0.846656	0.131872	0.00658496	0.00155009	0.571714	0.0391062	0.00214104
ENSMUSG00000026600	Soat1	20652	sterol O-acyltransferase 1	1579	1145	1557	259	149	96	1286	1071	953	1427	168	1104	-3.18363	-0.366425	2.81721	-6.00084	-9.08591	-1.28915	7.04797	-64.0372	0.0147043	0.998254	0.0318111	0.00665182	0.00455519	0.908665	0.0102529	0.00215281
ENSMUSG00000090125	Pou3f1	18991	POU domain, class 3, transcription factor 1	18	12	20	0	1	0	37	31	17	17	0	28	-4.43692	0.712878	5.1498	-9.58672	-21.6594	1.63907	35.5013	-768.938	0.0444893	0.997691	0.0114646	0.00676799	0.0128342	0.900735	0.00440688	0.00216483
ENSMUSG00000085105	Gm12758	100126229	predicted gene 12758	3	10	4	446	744	704	433	451	262	6	632	382	6.79131	6.06134	-0.729971	7.52128	110.762	66.7799	-1.65861	183.71	0.000187145	0.000512039	0.996039	0.00679246	7.36249e-05	4.81613e-05	0.818635	0.00217685
ENSMUSG00000030144	Clec4d	17474	C-type lectin domain family 4, member d	599	422	566	53	41	16	1667	896	601	529	37	1055	-3.97146	0.883103	4.85456	-8.82602	-15.6866	1.84434	28.9313	-453.834	0.0560282	0.995669	0.00967092	0.00686465	0.0164021	0.881005	0.00393427	0.002189
ENSMUSG00000034708	Grn	14824	granulin	14636	11979	14938	4843	4230	3971	14376	10127	10476	13851	4348	11660	-1.6695	-0.259977	1.40952	-3.07901	-3.18103	-1.19746	2.65648	-8.45036	0.01275	0.997088	0.0397425	0.00688535	0.00388214	0.893682	0.0128264	0.00220113
ENSMUSG00000024413	Npc1	18145	Niemann-Pick type C1	1421	921	1232	338	285	273	627	682	632	1192	298	647	-1.97883	-0.858513	1.12031	-3.09914	-3.94172	-1.81317	2.17394	-8.56906	0.0033146	0.631787	0.202845	0.00689532	0.00127614	0.35758	0.0589398	0.00221323
ENSMUSG00000044562	Rasip1	69903	Ras interacting protein 1	749	550	514	1944	2359	2084	1064	1037	968	604	2129	1023	1.83111	0.777569	-1.05354	2.88464	3.5581	1.71424	-2.07561	7.38524	0.00350339	0.675102	0.19159	0.00694051	0.0013461	0.39326	0.0550059	0.00222538
ENSMUSG00000036526	Card11	108723	caspase recruitment domain family, member 11	337	291	353	30	17	7	191	160	135	327	18	162	-4.36936	-1.02141	3.34794	-7.7173	-20.6684	-2.0299	10.182	-210.445	0.00905969	0.989509	0.0598668	0.00697157	0.00286609	0.845452	0.0174851	0.00223755
ENSMUSG00000042099	Kank3	80880	KN motif and ankyrin repeat domains 3	870	739	690	2608	3124	2405	1413	1672	1407	766	2713	1497	1.82136	0.968279	-0.853076	2.67443	3.53413	1.95651	-1.80635	6.38387	0.00198148	0.202546	0.395006	0.0070354	0.000769033	0.0887349	0.118793	0.00224982
ENSMUSG00000033446	Lpar6	67168	lysophosphatidic acid receptor 6	560	516	515	1187	1477	1484	670	678	543	530	1383	631	1.37544	0.243707	-1.13173	2.50717	2.59446	1.18403	-2.19121	5.68503	0.0120842	0.996036	0.0458692	0.0071753	0.00371453	0.883765	0.013668	0.00226239
ENSMUSG00000033066	Gas7	14457	growth arrest specific 7	3015	2217	3124	557	489	310	1844	1345	1427	2785	452	1538	-2.64853	-0.853395	1.79514	-4.44367	-6.27029	-1.80675	3.47049	-21.761	0.0061234	0.944853	0.102164	0.00719077	0.00206521	0.719091	0.0300394	0.00227493
ENSMUSG00000021457	Syk	20963	spleen tyrosine kinase	2643	1993	2730	440	281	187	1353	1237	1084	2455	303	1225	-3.0915	-0.995314	2.09619	-5.18769	-8.52383	-1.99351	4.27578	-36.4461	0.00620545	0.945538	0.103029	0.00727509	0.00209643	0.720462	0.0310176	0.00228762
ENSMUSG00000026065	Slc9a4	110895	solute carrier family 9 (sodium/hydrogen exchanger), member 4	133	104	114	19	8	18	87	87	77	117	15	84	-3.03184	-0.476615	2.55523	-5.58707	-8.17854	-1.39148	5.8776	-48.0702	0.0134354	0.997069	0.0422503	0.00729561	0.00409047	0.893402	0.013272	0.0023003
ENSMUSG00000026436	Elk4	13714	ELK4, member of ETS oncogene family	333	318	311	1126	1299	1052	831	786	634	321	1159	750	1.84699	1.21611	-0.630881	2.47787	3.59748	2.32319	-1.54851	5.57074	0.000989796	0.0250471	0.764708	0.00742146	0.000393692	0.00894563	0.311644	0.00231323
ENSMUSG00000028766	Alpl	11647	alkaline phosphatase, liver/bone/kidney	64	46	57	166	173	205	70	87	83	56	181	80	1.70306	0.528582	-1.17448	2.87754	3.25591	1.44251	-2.25711	7.34894	0.00670717	0.956904	0.0978101	0.00742453	0.00216359	0.744113	0.0284076	0.0023261
ENSMUSG00000030342	Cd9	12527	CD9 antigen	4956	3863	4537	1425	1470	1393	4145	3012	2979	4452	1429	3378	-1.63173	-0.408016	1.22371	-2.85543	-3.09883	-1.32686	2.33546	-7.23721	0.00896696	0.986287	0.0693326	0.00743407	0.00282514	0.830858	0.0194053	0.00233894
ENSMUSG00000029910	Mad2l1	56150	MAD2 mitotic arrest deficient-like 1	357	284	322	96	72	84	200	145	173	321	84	173	-1.93656	-0.899411	1.03715	-2.97371	-3.82792	-1.8653	2.05217	-7.85554	0.00305533	0.49923	0.263655	0.00746562	0.00117632	0.265842	0.07837	0.00235179
ENSMUSG00000026779	Mastl	67121	microtubule associated serine/threonine kinase-like	116	72	91	17	14	18	30	27	27	93	16	28	-2.44796	-1.71074	0.737225	-3.18519	-5.45645	-3.27328	1.66697	-9.09572	0.000780096	0.012691	0.857963	0.00753095	0.000326093	0.00372689	0.400863	0.00236474
ENSMUSG00000048612	Myof	226101	myoferlin	3860	2492	3487	574	375	278	1219	1318	1318	3280	409	1285	-3.04183	-1.32811	1.71372	-4.75556	-8.23538	-2.51074	3.28006	-27.0126	0.00358097	0.636491	0.220624	0.00753601	0.00136033	0.36167	0.064568	0.00237763
ENSMUSG00000020846	Fam101b	76566	family with sequence similarity 101, member B	1743	1376	1173	4136	4628	4073	1950	1611	1652	1431	4279	1738	1.59705	0.294421	-1.30263	2.89968	3.02524	1.22639	-2.46678	7.46259	0.0128283	0.995692	0.0516682	0.00785248	0.00389918	0.881163	0.015152	0.00239125
ENSMUSG00000058427	Cxcl2	20310	chemokine (C-X-C motif) ligand 2	460	321	124	23	11	5	633	1048	694	302	13	792	-4.49453	1.54838	6.04291	-10.5374	-22.5418	2.92489	65.9321	-1486.23	0.0954199	0.985124	0.00803764	0.00792956	0.0273868	0.826042	0.00349279	0.00240499
ENSMUSG00000002603	Tgfb1	21803	transforming growth factor, beta 1	1736	1450	1767	690	678	610	1479	1235	1240	1651	659	1318	-1.31991	-0.324169	0.99574	-2.31565	-2.4965	-1.25194	1.9941	-4.97829	0.00982785	0.987791	0.0719952	0.00796545	0.00319411	0.837973	0.0200903	0.00241876
ENSMUSG00000035041	Creb3l3	208677	cAMP responsive element binding protein 3-like 3	38	36	40	6	8	9	47	28	25	38	8	33	-2.22634	-0.254879	1.97146	-4.19779	-4.67944	-1.19324	3.92164	-18.3511	0.0178689	0.998313	0.0379349	0.00804232	0.00552167	0.909842	0.0121281	0.00243264
ENSMUSG00000043088	Il17re	57890	interleukin 17 receptor E	11	20	11	74	83	84	27	25	31	14	81	28	2.50788	0.984422	-1.52346	4.03133	5.68783	1.97852	-2.87479	16.3513	0.00483619	0.81806	0.174213	0.00806331	0.00171363	0.534601	0.050018	0.00244651
ENSMUSG00000032251	Irak1bp1	65099	interleukin-1 receptor-associated kinase 1 binding protein 1	71	89	69	204	212	221	101	124	113	76	212	113	1.48026	0.563371	-0.91689	2.39715	2.78999	1.47772	-1.88804	5.26762	0.00517842	0.851897	0.162344	0.00811876	0.00180216	0.576274	0.0462424	0.00246045
ENSMUSG00000036246	Gmip	78816	Gem-interacting protein	452	397	539	151	114	98	346	348	283	462	121	326	-1.94266	-0.500049	1.44262	-3.38528	-3.84415	-1.41426	2.71813	-10.4489	0.00953782	0.985027	0.0785159	0.00816595	0.0030695	0.825813	0.0223535	0.00247443
ENSMUSG00000024663	Rab3il1	74760	RAB3A interacting protein (rabin3)-like 1	1630	1439	1797	418	436	280	1362	990	993	1622	378	1115	-2.12056	-0.551036	1.56952	-3.69009	-4.34863	-1.46514	2.96807	-12.907	0.0094899	0.984385	0.0800336	0.00821804	0.00305574	0.823654	0.0233631	0.00248847
ENSMUSG00000030782	Tgfb1i1	21804	transforming growth factor beta 1 induced transcript 1	338	328	300	661	672	612	374	380	385	322	648	380	1.00908	0.239415	-0.769666	1.77875	2.01263	1.18051	-1.70488	3.43128	0.0105522	0.989655	0.0708008	0.00821979	0.00332217	0.846489	0.0199508	0.00250245
ENSMUSG00000017837	Nkiras2	71966	NFKB inhibitor interacting Ras-like protein 2	725	722	827	346	291	321	546	526	526	758	319	533	-1.24613	-0.505037	0.741092	-1.98722	-2.37204	-1.41916	1.67144	-3.96473	0.00463158	0.779737	0.19226	0.00824262	0.00161759	0.491864	0.0554917	0.00251642
ENSMUSG00000018927	Ccl6	20305	chemokine (C-C motif) ligand 6	9083	9192	10807	1888	1746	1018	10246	7019	5636	9694	1551	7634	-2.68974	-0.384764	2.30498	-4.99472	-6.45198	-1.30565	4.9416	-31.8831	0.0163367	0.997653	0.0446384	0.00831807	0.00501094	0.900224	0.0135667	0.0025305
ENSMUSG00000015950	Ncf1	17969	neutrophil cytosolic factor 1	1311	931	1157	198	241	134	1642	1044	844	1133	191	1177	-2.59486	0.0119616	2.60683	-5.20169	-6.04132	1.00833	6.09162	-36.8014	0.0305286	0.999086	0.0241574	0.00840554	0.00906484	0.934198	0.00847623	0.00254473
ENSMUSG00000033740	St18	240690	suppression of tumorigenicity 18	51	36	68	2	1	0	14	18	16	52	1	16	-5.44784	-1.62101	3.82684	-9.27468	-43.648	-3.07589	14.1903	-619.38	0.00821888	0.968954	0.102116	0.00851397	0.00257285	0.772766	0.0298747	0.00255915
ENSMUSG00000006304	Arpc2	76709	actin related protein 2/3 complex, subunit 2	5483	5186	5884	2088	2230	2068	5022	4004	3731	5518	2129	4252	-1.3728	-0.385845	0.986957	-2.35976	-2.58973	-1.30662	1.982	-5.13284	0.008919	0.97728	0.0931376	0.00853424	0.00279793	0.799179	0.0269569	0.00257354
ENSMUSG00000037306	Man1c1	230815	mannosidase, alpha, class 1C, member 1	1555	1109	1483	340	293	203	776	756	661	1382	279	731	-2.32454	-0.907036	1.4175	-3.74204	-5.00906	-1.87519	2.67123	-13.3804	0.00520571	0.831647	0.179781	0.00855854	0.00181146	0.551991	0.0518833	0.00258793
ENSMUSG00000036636	Clcn7	26373	chloride channel 7	1119	999	1211	486	424	412	893	882	757	1109	441	844	-1.32986	-0.394309	0.935556	-2.26542	-2.51379	-1.31431	1.91263	-4.80795	0.00833126	0.969712	0.102229	0.00858478	0.00262501	0.774769	0.0302034	0.00260231
ENSMUSG00000028249	Sdcbp	53378	syndecan binding protein	9947	8446	9854	3779	3562	3071	8368	7178	6421	9416	3471	7322	-1.4412	-0.367249	1.07395	-2.51516	-2.71547	-1.28989	2.10519	-5.7166	0.0104619	0.986281	0.0829824	0.00883138	0.00330736	0.830796	0.0245182	0.00261721
ENSMUSG00000043895	S1pr2	14739	sphingosine-1-phosphate receptor 2	564	480	643	153	138	111	529	386	328	563	134	414	-2.07066	-0.459786	1.61087	-3.68153	-4.20078	-1.37534	3.05436	-12.8307	0.0122491	0.992345	0.0700224	0.00887776	0.0037473	0.859827	0.0196777	0.00263215
ENSMUSG00000028278	Rragd	52187	Ras-related GTP binding D	94	56	81	2	7	7	47	44	59	77	5	50	-3.83904	-0.594766	3.24428	-7.08332	-14.3109	-1.51023	9.47598	-135.61	0.016617	0.997298	0.0502889	0.00890463	0.00518498	0.895974	0.0147192	0.00264709
ENSMUSG00000054932	Afp	11576	alpha fetoprotein	41	27	41	0	2	0	90	37	37	36	1	55	-5.39122	0.472725	5.86395	-11.2552	-41.9681	1.38773	58.2403	-2444.24	0.0450454	0.998773	0.0191954	0.00902794	0.0129432	0.919934	0.00704688	0.00266225
ENSMUSG00000046223	Plaur	18793	plasminogen activator, urokinase receptor	418	329	411	149	134	123	566	442	359	386	135	456	-1.50363	0.223324	1.72696	-3.23059	-2.83555	1.16742	3.31028	-9.38649	0.0574856	0.998055	0.0161039	0.00924431	0.0167739	0.9057	0.0059161	0.00267784
ENSMUSG00000025934	Gsta3	14859	glutathione S-transferase, alpha 3	224	380	226	1657	1773	1913	697	944	695	277	1781	779	2.72811	1.52256	-1.20555	3.93366	6.62589	2.87301	-2.30625	15.281	0.00227388	0.166369	0.526925	0.00929445	0.000938036	0.0707004	0.172083	0.00269348
ENSMUSG00000046688	Tifa	211550	TRAF-interacting protein with forkhead-associated domain	419	331	400	117	150	98	346	303	293	383	122	314	-1.66812	-0.283507	1.38461	-3.05273	-3.178	-1.21715	2.61102	-8.29783	0.0166508	0.996727	0.0574967	0.00952579	0.00522338	0.890193	0.0164137	0.0027096
ENSMUSG00000032359	Ctsh	13036	cathepsin H	3165	3196	3227	973	1047	678	2819	2316	2025	3196	899	2386	-1.85402	-0.434789	1.41923	-3.27325	-3.61506	-1.35171	2.67443	-9.66821	0.0124577	0.990801	0.0797709	0.0095481	0.00378077	0.851625	0.0230759	0.00272569
ENSMUSG00000018845	Unc45b	217012	unc-45 homolog B (C. elegans)	386	250	229	1153	1391	1264	490	573	504	288	1270	522	2.17172	0.892183	-1.27953	3.45125	4.50559	1.85598	-2.42761	10.9378	0.00523995	0.781229	0.222124	0.00954869	0.00183005	0.493575	0.0653473	0.00274171
ENSMUSG00000031838	Ifi30	65972	interferon gamma inducible protein 30	2705	2514	3032	508	517	289	4051	2402	1955	2751	438	2803	-2.69413	-0.0389169	2.65521	-5.34934	-6.47163	-1.02734	6.29939	-40.7674	0.0325876	0.999078	0.0297732	0.00969117	0.00964341	0.932605	0.00980085	0.00275798
ENSMUSG00000028931	Kcnab2	16498	potassium voltage-gated channel, shaker-related subfamily, beta member 2	679	519	713	127	78	55	503	352	354	637	87	403	-2.93879	-0.667941	2.27084	-5.20963	-7.66766	-1.5888	4.82606	-37.0045	0.0131743	0.991959	0.0783375	0.00976134	0.0039682	0.857675	0.0222087	0.00277434
ENSMUSG00000020261	Slc36a1	215335	solute carrier family 36 (proton/amino acid symporter), member 1	341	348	367	149	141	141	201	210	242	352	144	218	-1.28897	-0.695966	0.593007	-1.88198	-2.44354	-1.61997	1.50839	-3.68581	0.00268683	0.229304	0.491259	0.00987477	0.00106616	0.108538	0.154464	0.00279089
ENSMUSG00000044167	Foxo1	56458	forkhead box O1	581	602	555	1187	1232	1177	605	725	703	579	1199	677	1.04973	0.22243	-0.827301	1.87703	2.07014	1.1667	-1.77436	3.67319	0.0147116	0.993885	0.0749539	0.0101506	0.00457323	0.868876	0.0210667	0.00280801
ENSMUSG00000037337	Map4k1	26411	mitogen-activated protein kinase kinase kinase kinase 1	290	306	304	89	81	55	358	246	221	300	75	275	-2.02049	-0.157398	1.86309	-3.88359	-4.05722	-1.11527	3.63787	-14.7596	0.0265152	0.998806	0.0404578	0.010211	0.00764066	0.920884	0.0130014	0.00282519
ENSMUSG00000045980	Tmem104	320534	transmembrane protein 104	728	614	698	285	239	210	510	439	483	680	245	477	-1.47911	-0.508789	0.970319	-2.44943	-2.78776	-1.42286	1.95927	-5.46199	0.00789445	0.933997	0.155889	0.0102141	0.00242923	0.699155	0.0440229	0.00284229
ENSMUSG00000035273	Hpse	15442	heparanase	167	136	196	49	31	34	137	156	104	166	38	132	-2.1301	-0.331566	1.79853	-3.92863	-4.37747	-1.25838	3.47866	-15.2277	0.0191269	0.997362	0.0575139	0.0102639	0.00606504	0.896864	0.0165328	0.00285943
ENSMUSG00000001943	Vsig2	57276	V-set and immunoglobulin domain containing 2	38	39	30	189	235	300	135	102	85	36	241	108	2.72	1.55834	-1.16166	3.88165	6.58871	2.94515	-2.23714	14.7399	0.00237786	0.145633	0.594793	0.0105382	0.000960394	0.0588556	0.207404	0.00287712
ENSMUSG00000050014	Apol10b	328561	apolipoprotein L 10B	109	75	86	346	387	328	151	201	147	90	354	166	1.98518	0.887708	-1.09747	3.08265	3.95911	1.85023	-2.13979	8.47166	0.00488182	0.657519	0.300738	0.010729	0.00174009	0.376972	0.0887937	0.00289517
ENSMUSG00000038623	Tm6sf1	107769	transmembrane 6 superfamily member 1	1994	1635	1831	624	612	446	1282	1294	1063	1820	561	1213	-1.70896	-0.586164	1.12279	-2.83175	-3.26924	-1.50125	2.17768	-7.11936	0.00842431	0.937605	0.162363	0.0108265	0.00265126	0.704407	0.0464636	0.00291336
ENSMUSG00000043342	Hoxd9	15438	homeobox D9	42	33	29	132	164	184	87	94	91	35	160	91	2.19901	1.39748	-0.801533	3.00054	4.59164	2.6344	-1.74295	8.00301	0.00169981	0.0533183	0.764977	0.0109172	0.000669979	0.0164802	0.312348	0.00293168
ENSMUSG00000058966	Fam57b	68952	family with sequence similarity 57, member B	65	74	53	206	259	225	114	86	113	64	230	104	1.84963	0.708509	-1.14112	2.99075	3.60408	1.63411	-2.20552	7.94887	0.00695348	0.873191	0.207201	0.01093	0.00225546	0.606783	0.060207	0.00294994
ENSMUSG00000026395	Ptprc	19264	protein tyrosine phosphatase, receptor type, C	3170	1888	2470	384	330	177	1677	1529	1126	2509	297	1444	-3.12028	-0.785546	2.33474	-5.45502	-8.69559	-1.72374	5.04459	-43.8657	0.0132453	0.988336	0.0986722	0.0109651	0.0039857	0.840449	0.0288946	0.0029682
ENSMUSG00000030760	Acer3	66190	alkaline ceramidase 3	880	668	770	232	219	173	691	578	448	773	208	572	-1.89339	-0.446226	1.44717	-3.34056	-3.71508	-1.36247	2.72672	-10.13	0.014446	0.991225	0.0916409	0.0110959	0.00444676	0.854304	0.0266404	0.00298667
ENSMUSG00000030844	Rgs10	67865	regulator of G-protein signalling 10	1146	1178	1272	212	308	194	1749	940	912	1199	238	1201	-2.35634	-0.0649159	2.29142	-4.64776	-5.1207	-1.04602	4.89539	-25.0678	0.0354742	0.999057	0.0357452	0.0111338	0.0105805	0.930444	0.0114514	0.00300515
ENSMUSG00000052087	Rgs14	51791	regulator of G-protein signaling 14	110	121	136	28	29	16	137	94	83	122	24	105	-2.35278	-0.248253	2.10452	-4.4573	-5.10806	-1.18777	4.30055	-21.9675	0.0257772	0.99852	0.0494265	0.0111428	0.00750777	0.913865	0.0146107	0.00302356
ENSMUSG00000024677	Ms4a6b	69774	membrane-spanning 4-domains, subfamily A, member 6B	447	444	503	91	132	75	426	362	262	465	99	350	-2.25747	-0.434609	1.82287	-4.08034	-4.78154	-1.35154	3.53783	-16.9163	0.0179425	0.995669	0.075044	0.0113216	0.00558211	0.880989	0.0212084	0.00304229
ENSMUSG00000026807	Ak8	68870	adenylate kinase 8	74	51	62	2	8	2	63	45	35	62	4	48	-4.08824	-0.406317	3.68192	-7.77016	-17.0091	-1.3253	12.8342	-218.299	0.0270304	0.998602	0.0491039	0.0113867	0.00785436	0.915777	0.0143977	0.00306108
ENSMUSG00000030774	Pak1	18479	p21 protein (Cdc42/Rac)-activated kinase 1	574	434	530	104	49	48	431	296	266	513	67	331	-3.01294	-0.652209	2.36073	-5.37367	-8.07208	-1.57157	5.1363	-41.4606	0.0165164	0.993748	0.0864268	0.0116071	0.00508837	0.868187	0.0252556	0.00308029
ENSMUSG00000058163	Gm5431	432555	predicted gene 5431	112	90	97	11	16	9	67	38	33	100	12	46	-3.0587	-1.16961	1.88908	-4.94778	-8.3322	-2.24952	3.704	-30.8624	0.00744886	0.879829	0.216294	0.011644	0.00235251	0.614609	0.0635296	0.00309949
ENSMUSG00000079419	Ms4a6c	73656	membrane-spanning 4-domains, subfamily A, member 6C	771	665	676	136	150	80	600	424	359	704	122	461	-2.57142	-0.639633	1.93179	-4.50321	-5.94394	-1.55793	3.81527	-22.6778	0.0143251	0.989263	0.102565	0.0116776	0.00441071	0.844507	0.0306927	0.00311868
ENSMUSG00000026208	Des	13346	desmin	344	312	361	1109	1160	1175	761	510	548	339	1148	606	1.76112	0.818641	-0.942482	2.70361	3.38962	1.76374	-1.92183	6.51428	0.00486021	0.594509	0.352202	0.0117048	0.00172247	0.330992	0.102879	0.00313784
ENSMUSG00000026341	Actr3	74117	ARP3 actin-related protein 3	8610	7121	8227	3193	2961	2479	6161	5366	5046	7986	2877	5524	-1.47595	-0.53209	0.943856	-2.4198	-2.78166	-1.44602	1.92366	-5.35098	0.00837674	0.918633	0.191254	0.0117197	0.00263811	0.671499	0.0547625	0.00315696
ENSMUSG00000052102	Gnpda1	26384	glucosamine-6-phosphate deaminase 1	697	586	775	251	212	226	539	439	416	686	230	465	-1.57143	-0.561523	1.0099	-2.58133	-2.97199	-1.47583	2.01378	-5.98491	0.00863743	0.923868	0.189827	0.0118881	0.00271747	0.68007	0.0545187	0.00317636
ENSMUSG00000018378	Cuedc1	103841	CUE domain containing 1	183	211	189	561	700	585	412	315	361	194	615	363	1.65469	0.891811	-0.76288	2.41757	3.14856	1.8555	-1.69687	5.34271	0.00327994	0.265004	0.529931	0.0118984	0.00125569	0.129936	0.173637	0.0031957
ENSMUSG00000012705	Retn	57264	resistin	2619	4479	2185	22806	27265	31756	13057	10190	11044	3094	27276	11430	3.19644	1.94704	-1.2494	4.44584	9.16692	3.85582	-2.37742	21.7937	0.00220849	0.0906704	0.716354	0.0120498	0.000893515	0.0341889	0.278578	0.00321529
ENSMUSG00000020437	Myo1g	246177	myosin IG	817	676	863	200	144	91	546	494	480	785	145	507	-2.49835	-0.626071	1.87228	-4.37063	-5.65039	-1.54336	3.6611	-20.6866	0.0146939	0.989087	0.106576	0.0120728	0.00451895	0.843578	0.0318501	0.00323484
ENSMUSG00000028464	Tpm2	22004	tropomyosin 2, beta	446	356	343	1769	2257	2571	901	470	535	381	2199	635	2.51932	0.686208	-1.83311	4.35242	5.7331	1.60905	-3.56304	20.4272	0.0133315	0.984016	0.12008	0.0121301	0.00403818	0.8223	0.0353643	0.00325443
ENSMUSG00000030246	Ldhb	16832	lactate dehydrogenase B	303	364	299	1145	1183	1671	686	805	702	322	1333	731	2.03197	1.18369	-0.848277	2.88025	4.08963	2.27157	-1.80035	7.36275	0.00260276	0.140273	0.649163	0.0121306	0.00105419	0.0569334	0.235188	0.00327394
ENSMUSG00000036931	Nfkbid	243910	nuclear factor of kappa light polypeptide gene enhancer in B cells inhibitor, delta	61	64	74	21	23	11	117	96	99	67	18	104	-1.90731	0.634852	2.54216	-4.44948	-3.7511	1.55278	5.82462	-21.8487	0.135774	0.989351	0.0127039	0.0123163	0.0369934	0.844823	0.00483469	0.00329377
ENSMUSG00000014547	Wdfy2	268752	WD repeat and FYVE domain containing 2	104	71	103	11	6	5	14	11	13	93	7	13	-3.65251	-2.78254	0.869967	-4.52248	-12.5752	-6.88065	1.82762	-22.9827	0.000867652	0.00717719	0.961123	0.0124076	0.000370317	0.00202511	0.593696	0.00331371
ENSMUSG00000022831	Hcls1	15163	hematopoietic cell specific Lyn substrate 1	2250	1815	2100	527	602	455	2348	1531	1345	2055	528	1741	-1.96364	-0.275502	1.68814	-3.65178	-3.90045	-1.21041	3.22241	-12.5689	0.0247723	0.997907	0.063754	0.0124151	0.00730183	0.903459	0.0182248	0.00333359
ENSMUSG00000021948	Prkcd	18753	protein kinase C, delta	2123	1817	2305	546	387	275	1179	1311	1038	2082	402	1176	-2.41843	-0.823345	1.59509	-4.01352	-5.3459	-1.7695	3.02113	-16.1507	0.00985841	0.945631	0.178664	0.0124561	0.00320797	0.720783	0.0514167	0.00335346
ENSMUSG00000085334	Gm12940	NA		23	33	20	164	197	209	147	159	146	25	190	151	2.90556	2.57998	-0.325575	3.23113	7.49308	5.97933	-1.25316	9.39005	0.000359896	0.000969458	0.996397	0.0124756	0.000155659	0.000147689	0.824949	0.00337329
ENSMUSG00000027009	Itga4	16401	integrin alpha 4	715	404	623	96	106	73	398	324	244	581	91	322	-2.63667	-0.838269	1.7984	-4.43507	-6.21895	-1.7879	3.47835	-21.6317	0.0112161	0.964381	0.159713	0.012682	0.00344496	0.761227	0.0446898	0.00339348
ENSMUSG00000017817	Jph2	59091	junctophilin 2	53	29	35	261	177	207	70	49	45	39	215	54	2.46375	0.483561	-1.98019	4.44394	5.51648	1.39819	-3.94545	21.765	0.0198457	0.99559	0.0847574	0.0127133	0.00625205	0.880339	0.0249586	0.00341366
ENSMUSG00000035561	Aldh1b1	72535	aldehyde dehydrogenase 1 family, member B1	52	39	47	8	8	14	29	31	31	46	10	30	-2.18198	-0.590783	1.5912	-3.77318	-4.53776	-1.50606	3.01299	-13.6723	0.0141055	0.984855	0.12392	0.0127219	0.00433897	0.825352	0.0362868	0.00343376
ENSMUSG00000034738	Nostrin	329416	nitric oxide synthase trafficker	255	216	222	68	59	39	144	128	122	231	56	131	-2.08019	-0.811195	1.269	-3.34919	-4.22864	-1.75466	2.40994	-10.1908	0.00789427	0.871503	0.241855	0.0127855	0.00241628	0.604366	0.070206	0.00345391
ENSMUSG00000032946	Rasgrp2	19395	RAS, guanyl releasing protein 2	394	400	325	1109	1225	963	660	587	678	373	1099	642	1.55769	0.786181	-0.771505	2.32919	2.94381	1.7245	-1.70705	5.02524	0.00429401	0.424681	0.460571	0.012814	0.00152532	0.209914	0.142117	0.00347404
ENSMUSG00000097915	A330009N23Rik	380977	RIKEN cDNA A330009N23 gene	25	24	22	68	81	77	44	35	29	23	75	36	1.65513	0.601117	-1.05402	2.70915	3.14952	1.51689	-2.0763	6.53936	0.00907609	0.919641	0.207989	0.0128319	0.00287968	0.673011	0.0604601	0.00349413
ENSMUSG00000030117	Gdf3	14562	growth differentiation factor 3	306	300	292	23	6	4	195	145	130	299	11	157	-5.16405	-0.953214	4.21084	-9.37489	-35.8537	-1.93618	18.5177	-663.93	0.0211499	0.996299	0.0809239	0.0128596	0.00655563	0.886344	0.0236516	0.00351418
ENSMUSG00000034765	Dusp5	240672	dual specificity phosphatase 5	137	143	124	59	34	37	135	145	129	134	44	137	-1.6471	0.0236638	1.67077	-3.31787	-3.13204	1.01654	3.18384	-9.97194	0.0483616	0.999079	0.0350802	0.0129214	0.0139191	0.932748	0.0112031	0.00353428
ENSMUSG00000030263	Lrmp	16970	lymphoid-restricted membrane protein	564	482	561	93	76	34	321	341	301	536	68	321	-3.09271	-0.737849	2.35486	-5.44757	-8.53095	-1.66769	5.11544	-43.6396	0.0170605	0.991477	0.108394	0.013234	0.00530077	0.855574	0.0323548	0.00355496
ENSMUSG00000001473	Tubb6	67951	tubulin, beta 6 class V	1680	1733	1881	584	661	487	1635	1125	1290	1765	577	1350	-1.62087	-0.401884	1.21899	-2.83986	-3.07561	-1.32123	2.32783	-7.1595	0.016416	0.990037	0.114176	0.0132957	0.00504963	0.848272	0.0333912	0.00357569
ENSMUSG00000019845	Tube1	71924	epsilon-tubulin 1	24	22	21	6	7	9	16	21	16	22	7	18	-1.53578	-0.339751	1.19603	-2.73182	-2.89946	-1.26554	2.29109	-6.64291	0.0187476	0.993627	0.100576	0.0134293	0.00600421	0.8672	0.0295446	0.00359661
ENSMUSG00000021281	Tnfaip2	21928	tumor necrosis factor, alpha-induced protein 2	1159	959	1258	355	286	194	930	934	759	1125	278	874	-2.04681	-0.361751	1.68506	-3.73186	-4.1319	-1.28498	3.21553	-13.2863	0.0230117	0.996734	0.0814493	0.0135074	0.00685527	0.890287	0.0239401	0.00361761
ENSMUSG00000022788	Fgd4	224014	FYVE, RhoGEF and PH domain containing 4	1018	670	884	255	217	168	540	496	492	857	213	509	-2.00577	-0.730015	1.27576	-3.28153	-4.01604	-1.65866	2.42126	-9.72389	0.00962785	0.921763	0.218549	0.0136376	0.0030972	0.676523	0.0640466	0.00363879
ENSMUSG00000052889	Prkcb	18751	protein kinase C, beta	423	249	379	62	81	57	599	311	336	351	67	415	-2.36696	0.21464	2.5816	-4.94856	-5.15853	1.16041	5.98604	-30.8792	0.0677407	0.998786	0.0282951	0.0136628	0.019779	0.920315	0.00944196	0.00365994
ENSMUSG00000044461	Shisa2	219134	shisa homolog 2 (Xenopus laevis)	14	23	24	81	61	75	23	23	25	20	72	23	1.83436	0.235868	-1.59849	3.43285	3.56614	1.17762	-3.02827	10.7992	0.0288664	0.998194	0.066407	0.0137552	0.00856189	0.907649	0.0188683	0.00368119
ENSMUSG00000050967	Creg2	263764	cellular repressor of E1A-stimulated genes 2	78	56	79	8	3	2	58	39	38	71	5	45	-4.02427	-0.650263	3.374	-7.39827	-16.2714	-1.56945	10.3675	-168.694	0.0255805	0.997356	0.0785877	0.0140471	0.00745557	0.896757	0.0224977	0.00370297
ENSMUSG00000021423	Ly86	17084	lymphocyte antigen 86	1353	1311	1354	244	263	203	2069	1042	851	1339	237	1320	-2.50394	-0.129507	2.37443	-4.87837	-5.67233	-1.09392	5.18532	-29.4128	0.0406048	0.998983	0.0490781	0.0140875	0.0118234	0.92657	0.0142909	0.00372474
ENSMUSG00000034413	Neurl1b	240055	neuralized homolog 1b (Drosophila)	146	104	109	404	381	310	175	166	150	120	365	164	1.61268	0.463859	-1.14882	2.7615	3.05819	1.37923	-2.21733	6.78101	0.0145003	0.980674	0.14785	0.0141298	0.00448276	0.810765	0.0421035	0.00374651
ENSMUSG00000003283	Hck	15162	hemopoietic cell kinase	724	652	822	106	79	36	634	436	374	732	73	481	-3.43774	-0.635508	2.80224	-6.23998	-10.8359	-1.55349	6.9752	-75.5824	0.0233096	0.996392	0.0883482	0.0141748	0.00692766	0.887303	0.0257115	0.00376828
ENSMUSG00000027199	Gatm	67092	glycine amidinotransferase (L-arginine:glycine amidinotransferase)	666	545	735	159	139	86	482	355	368	649	128	402	-2.37627	-0.694262	1.68201	-4.05828	-5.19194	-1.61806	3.20875	-16.6596	0.0144788	0.979274	0.15388	0.0144095	0.00446477	0.805764	0.0435885	0.00379045
ENSMUSG00000029553	Tfec	21426	transcription factor EC	84	82	96	15	9	5	113	71	51	87	10	78	-3.21026	-0.231661	2.9786	-6.18886	-9.25518	-1.17419	7.8822	-72.9512	0.0385495	0.998873	0.054886	0.014532	0.0111897	0.922711	0.0159439	0.00381278
ENSMUSG00000044703	Phf11a	219131	PHD finger protein 11A	33	35	38	8	10	7	64	36	30	36	8	44	-2.02433	0.213221	2.23755	-4.26188	-4.06803	1.15927	4.71596	-19.1847	0.0756943	0.998679	0.0286238	0.0145451	0.0221558	0.917622	0.00958302	0.00383504
ENSMUSG00000034330	Plcg2	234779	phospholipase C, gamma 2	395	320	382	87	94	68	244	182	153	366	83	193	-2.13877	-0.943634	1.19513	-3.3339	-4.40386	-1.92337	2.28966	-10.0833	0.00692107	0.736088	0.351427	0.0145651	0.00224395	0.447879	0.102193	0.00385726
ENSMUSG00000031007	Atp6ap2	70495	ATPase, H+ transporting, lysosomal accessory protein 2	2405	2020	2341	1143	1081	1068	2056	1868	1843	2256	1097	1922	-1.03582	-0.228278	0.807539	-1.84336	-2.05027	-1.17144	1.75022	-3.58844	0.0204404	0.99391	0.107463	0.0145672	0.00638019	0.86899	0.0320178	0.00387939
ENSMUSG00000052085	Dock8	76088	dedicator of cytokinesis 8	1588	1366	1701	482	343	312	673	742	856	1552	379	757	-2.05199	-1.03588	1.01611	-3.0681	-4.14678	-2.05037	2.02246	-8.3867	0.00490958	0.452834	0.489674	0.0145804	0.00175764	0.229867	0.153301	0.00390145
ENSMUSG00000021684	Pde8b	218461	phosphodiesterase 8B	79	60	71	28	28	32	64	63	54	70	29	60	-1.24724	-0.209072	1.03817	-2.2854	-2.37386	-1.15594	2.05361	-4.875	0.0259203	0.997169	0.0837	0.0146096	0.007534	0.894648	0.0246643	0.00392348
ENSMUSG00000028463	Car9	230099	carbonic anhydrase 9	73	49	66	11	5	4	71	42	40	63	6	51	-3.3256	-0.329091	2.99651	-6.32212	-10.0255	-1.25622	7.98068	-80.0104	0.034719	0.99864	0.0616995	0.0146112	0.0102735	0.916608	0.0178514	0.00394543
ENSMUSG00000037341	Slc9a7	236727	solute carrier family 9 (sodium/hydrogen exchanger), member 7	34	19	30	2	4	4	10	11	9	28	3	10	-2.90478	-1.35977	1.54501	-4.44979	-7.48903	-2.56645	2.91806	-21.8534	0.00602266	0.625484	0.406951	0.0146323	0.002034	0.352684	0.124874	0.00396733
ENSMUSG00000037868	Egr2	13654	early growth response 2	504	460	488	76	61	32	312	306	640	484	57	420	-3.17205	-0.295793	2.87626	-6.04831	-9.01329	-1.22756	7.34244	-66.1795	0.0357177	0.998701	0.0604908	0.0146812	0.0106115	0.918192	0.0176066	0.00398924
ENSMUSG00000022270	Fam134b	66270	family with sequence similarity 134, member B	229	171	195	53	46	39	215	163	115	198	46	164	-2.09703	-0.304963	1.79207	-3.8891	-4.27828	-1.23539	3.46311	-14.8162	0.0288258	0.997852	0.076314	0.0147587	0.00850689	0.902763	0.0216355	0.00401122
ENSMUSG00000060594	Layn	244864	layilin	237	165	214	64	43	39	121	113	114	205	49	116	-2.07799	-0.804792	1.2732	-3.35119	-4.22219	-1.74689	2.41697	-10.2049	0.00929051	0.888539	0.263518	0.0147684	0.00301489	0.625643	0.0780845	0.00403313
ENSMUSG00000056069	Fam105a	223433	family with sequence similarity 105, member A	403	374	389	121	101	73	305	272	208	389	99	262	-2.00409	-0.586862	1.41723	-3.42132	-4.01136	-1.50198	2.67072	-10.7132	0.0148202	0.979328	0.157678	0.0147867	0.0046094	0.806006	0.0442436	0.00405498
ENSMUSG00000047592	Nxpe5	381680	neurexophilin and PC-esterase domain family, member 5	296	200	216	25	52	30	153	121	108	238	36	127	-2.75053	-0.890793	1.85973	-4.61026	-6.72962	-1.8542	3.6294	-24.4245	0.0130575	0.964396	0.18941	0.0151203	0.00395076	0.761287	0.0542767	0.00407743
ENSMUSG00000028917	Plekhm2	69582	pleckstrin homology domain containing, family M (with RUN domain) member 2	952	858	1091	427	406	419	928	736	803	967	417	823	-1.20436	-0.232853	0.971506	-2.17587	-2.30435	-1.17516	1.96089	-4.51857	0.0239929	0.996009	0.0974623	0.0151386	0.00707554	0.883599	0.0282454	0.00409982
ENSMUSG00000033386	Frrs1	20321	ferric-chelate reductase 1	295	269	278	70	78	100	217	149	175	281	83	181	-1.77375	-0.651447	1.1223	-2.89605	-3.41941	-1.57074	2.17694	-7.44386	0.0106071	0.922887	0.241057	0.0152212	0.00333704	0.677993	0.0699292	0.00412229
ENSMUSG00000030711	Sult1a1	20887	sulfotransferase family 1A, phenol-preferring, member 1	1177	1048	875	3766	4673	3969	1986	2734	1962	1033	4136	2227	2.00461	1.10044	-0.904169	2.90878	4.0128	2.1442	-1.87147	7.50982	0.00403215	0.2745	0.60975	0.0153163	0.00144412	0.133754	0.214351	0.00414486
ENSMUSG00000026712	Mrc1	17533	mannose receptor, C type 1	5577	3350	4689	1026	1001	706	2087	2206	1973	4538	911	2089	-2.3049	-1.08957	1.21533	-3.52023	-4.94134	-2.12811	2.32194	-11.4735	0.00616702	0.614272	0.427209	0.0153309	0.00208601	0.345399	0.132116	0.00416736
ENSMUSG00000049643	2310022A10Rik	66367	RIKEN cDNA 2310022A10 gene	557	466	655	157	170	128	607	420	380	559	152	469	-1.87252	-0.27001	1.60251	-3.47502	-3.66171	-1.20582	3.0367	-11.1195	0.0305177	0.997903	0.0795001	0.0155417	0.00903649	0.903396	0.0229317	0.0041902
ENSMUSG00000031351	Zfp185	22673	zinc finger protein 185	85	88	64	306	306	292	107	104	163	79	302	125	1.94199	0.638698	-1.30329	3.24528	3.84234	1.55692	-2.46791	9.48255	0.0132678	0.961965	0.20053	0.015727	0.00400318	0.755537	0.0579414	0.00421332
ENSMUSG00000005087	Cd44	12505	CD44 antigen	3857	2699	3299	826	655	423	3288	2263	2192	3285	635	2581	-2.40905	-0.358302	2.05075	-4.45979	-5.31124	-1.28192	4.1432	-22.0055	0.030377	0.997797	0.0822152	0.0157732	0.00900807	0.902099	0.0242282	0.00423644
ENSMUSG00000003153	Slc2a3	20527	solute carrier family 2 (facilitated glucose transporter), member 3	58	62	59	121	119	130	84	82	87	60	124	84	1.03429	0.48901	-0.545284	1.57958	2.04811	1.40348	-1.45931	2.98882	0.00635692	0.619978	0.433934	0.0157899	0.00210719	0.348098	0.134678	0.0042595
ENSMUSG00000006526	Tmem110	69179	transmembrane protein 110	287	279	256	563	595	576	412	384	401	274	578	399	1.07628	0.542389	-0.533889	1.61017	2.10859	1.45638	-1.44783	3.05287	0.00537967	0.475469	0.506147	0.0158427	0.00186765	0.250101	0.159559	0.00428258
ENSMUSG00000031608	Galnt7	108150	UDP-N-acetyl-alpha-D-galactosamine: polypeptide N-acetylgalactosaminyltransferase 7	500	340	438	106	88	57	220	229	214	426	84	221	-2.36932	-0.927233	1.44209	-3.81141	-5.16698	-1.90163	2.71714	-14.0394	0.00987833	0.886769	0.284305	0.0159859	0.00323556	0.623281	0.0836049	0.00430584
ENSMUSG00000030786	Itgam	16409	integrin alpha M	3975	2348	3477	289	205	80	1062	1162	1039	3267	191	1088	-4.2414	-1.55301	2.68839	-6.92979	-18.9142	-2.93428	6.44594	-121.92	0.0112344	0.926873	0.248283	0.0160044	0.0034606	0.684861	0.0724327	0.00432906
ENSMUSG00000029468	P2rx7	18439	purinergic receptor P2X, ligand-gated ion channel, 7	623	443	560	140	97	70	369	342	280	542	102	330	-2.44603	-0.707521	1.73851	-4.18454	-5.44914	-1.633	3.3369	-18.1832	0.0163554	0.981435	0.164931	0.0160112	0.00503026	0.813454	0.0484457	0.00435219
ENSMUSG00000094114	Gm21967	NA		231	240	191	93	112	105	207	251	230	221	103	229	-1.08717	0.0566657	1.14384	-2.23101	-2.12457	1.04006	2.20968	-4.69462	0.0684629	0.998995	0.0375608	0.0160171	0.0200094	0.927065	0.0119566	0.00437524
ENSMUSG00000063895	Nupl1	71844	nucleoporin like 1	349	286	329	91	77	78	101	141	129	321	82	124	-1.95595	-1.37934	0.576609	-2.53256	-3.87971	-2.60149	1.49134	-5.78596	0.00165719	0.0238335	0.921966	0.0161686	0.000664751	0.00721598	0.498508	0.0043985
ENSMUSG00000020974	Pole2	18974	polymerase (DNA directed), epsilon 2 (p59 subunit)	87	61	80	21	19	21	47	34	39	76	21	40	-1.84209	-0.920106	0.921983	-2.76407	-3.58529	-1.89225	1.89472	-6.79311	0.00570202	0.503673	0.502761	0.0163605	0.00196323	0.268575	0.157984	0.00442205
ENSMUSG00000038236	Hoxa7	15404	homeobox A7	114	99	109	342	472	563	254	247	215	108	459	239	2.06106	1.14397	-0.917094	2.97815	4.17293	2.20988	-1.88831	7.87977	0.00418165	0.264837	0.638726	0.0163957	0.00150878	0.129398	0.230217	0.00444557
ENSMUSG00000005410	Mcm5	17218	minichromosome maintenance deficient 5, cell division cycle 46 (S. cerevisiae)	613	532	592	151	100	84	356	251	248	579	112	285	-2.4127	-1.04039	1.3723	-3.785	-5.32468	-2.05679	2.58883	-13.7847	0.00826403	0.788583	0.357765	0.0164214	0.00259889	0.501481	0.103912	0.00446906
ENSMUSG00000028599	Tnfrsf1b	21938	tumor necrosis factor receptor superfamily, member 1b	1864	1311	1800	495	395	303	1508	1169	1046	1658	398	1241	-2.06956	-0.417856	1.65171	-3.72127	-4.19759	-1.33594	3.14205	-13.189	0.0251658	0.995604	0.109286	0.0164799	0.00737806	0.880483	0.0326911	0.00449256
ENSMUSG00000022408	Fam83f	213956	family with sequence similarity 83, member F	188	187	229	57	26	32	194	158	132	201	39	161	-2.4445	-0.330447	2.11405	-4.55855	-5.44337	-1.2574	4.32906	-23.5646	0.0336776	0.998121	0.0806178	0.0165063	0.00997161	0.906552	0.0235073	0.00451602
ENSMUSG00000096960	A230028O05Rik	319487	RIKEN cDNA A230028O05 gene	24	23	29	4	3	2	33	14	28	26	3	25	-2.89027	-0.0913437	2.79892	-5.68919	-7.41407	-1.06536	6.9592	-51.596	0.0513712	0.999051	0.0525831	0.0165166	0.0149506	0.930022	0.0152641	0.00453942
ENSMUSG00000026785	Pkn3	263803	protein kinase N3	170	142	123	427	421	387	184	239	211	145	412	211	1.51129	0.542816	-0.96847	2.47976	2.85064	1.45681	-1.95676	5.57803	0.0120398	0.936761	0.244835	0.0165453	0.00369821	0.703064	0.0713129	0.00456278
ENSMUSG00000072553	Gm525	217071	predicted gene 525	15	12	10	55	74	57	41	34	41	12	62	39	2.29943	1.62508	-0.674355	2.97379	4.92264	3.08459	-1.59588	7.85596	0.00170642	0.0240829	0.925486	0.0167825	0.000675187	0.00758265	0.506026	0.0045865
ENSMUSG00000003546	Klc4	74764	kinesin light chain 4	529	503	538	257	256	235	569	447	447	523	249	487	-1.06838	-0.111425	0.956951	-2.02533	-2.09707	-1.08029	1.9412	-4.07084	0.0393023	0.998601	0.0721956	0.0169315	0.0115206	0.915761	0.0203681	0.00461043
ENSMUSG00000093938	Evi2b	216984	ecotropic viral integration site 2b	1064	657	906	98	43	23	379	405	359	876	55	381	-4.20799	-1.17266	3.03533	-7.24332	-18.4812	-2.25427	8.19832	-151.515	0.0182735	0.985045	0.163794	0.0169931	0.00576322	0.825846	0.0471269	0.00463438
ENSMUSG00000034591	Slc41a2	338365	solute carrier family 41, member 2	403	330	419	108	102	61	318	256	245	384	90	273	-2.11947	-0.495148	1.62432	-3.74379	-4.34534	-1.40946	3.08297	-13.3965	0.0227439	0.992969	0.131873	0.0171689	0.00680755	0.863394	0.0392952	0.00465858
ENSMUSG00000030560	Ctsc	13032	cathepsin C	3600	3198	3352	1376	1441	1296	2268	2175	1847	3384	1371	2097	-1.30226	-0.694004	0.608253	-1.91051	-2.46614	-1.61777	1.52441	-3.75942	0.00499153	0.362274	0.594562	0.0172178	0.00178403	0.175182	0.206245	0.00468278
ENSMUSG00000040181	Fmo1	14261	flavin containing monooxygenase 1	947	913	696	2475	2695	3135	1397	1657	1579	852	2768	1544	1.70532	0.866927	-0.838394	2.54371	3.26101	1.82377	-1.78806	5.83088	0.00573794	0.473815	0.535605	0.0172505	0.00198285	0.247247	0.175589	0.00470694
ENSMUSG00000027342	Pcna	18538	proliferating cell nuclear antigen	3400	3104	3390	1128	1121	1052	3686	2513	2234	3298	1100	2811	-1.58241	-0.263226	1.31919	-2.9016	-2.99471	-1.20016	2.49526	-7.47256	0.0308181	0.997328	0.09643	0.0172601	0.00917875	0.896457	0.0277606	0.00473104
ENSMUSG00000001520	Nrip2	60345	nuclear receptor interacting protein 2	72	45	42	223	250	201	107	93	88	53	225	96	2.11195	0.891749	-1.2202	3.33215	4.32274	1.85542	-2.32979	10.0711	0.00916797	0.822302	0.352685	0.0173448	0.00293386	0.540146	0.103221	0.0047552
ENSMUSG00000031133	Arhgef6	73341	Rac/Cdc42 guanine nucleotide exchange factor (GEF) 6	1092	940	1164	378	313	260	520	589	530	1065	317	547	-1.75717	-0.958566	0.798606	-2.55578	-3.38035	-1.94338	1.73942	-5.87984	0.00468415	0.311673	0.626803	0.017347	0.00166107	0.154623	0.221702	0.00477928
ENSMUSG00000083149	Gm11380	666212	predicted gene 11380	23	34	32	155	185	196	111	65	80	30	179	85	2.57149	1.48129	-1.09019	3.66168	5.94421	2.79199	-2.12902	12.6554	0.00393085	0.2053	0.700025	0.0173553	0.00143608	0.0900154	0.265616	0.00480328
ENSMUSG00000048583	Igf2	16002	insulin-like growth factor 2	110	48	57	355	376	332	73	92	77	71	354	81	2.39732	0.264158	-2.13317	4.53049	5.26825	1.20093	-4.38679	23.1107	0.0395698	0.998534	0.076163	0.0174732	0.0115874	0.914264	0.0214927	0.00482741
ENSMUSG00000034902	Pip5k1c	18717	phosphatidylinositol-4-phosphate 5-kinase, type 1 gamma	1507	1158	1540	506	484	399	790	919	837	1402	463	849	-1.59253	-0.714608	0.877922	-2.47045	-3.01578	-1.64104	1.83773	-5.54217	0.00811461	0.739157	0.407517	0.0176346	0.0025075	0.450158	0.125231	0.00485176
ENSMUSG00000001750	Tcirg1	27060	T cell, immune regulator 1, ATPase, H+ transporting, lysosomal V0 protein A3	1761	1796	2130	780	699	499	3140	2337	2027	1896	659	2501	-1.54243	0.380679	1.92311	-3.46553	-2.91284	1.30195	3.79239	-11.0466	0.143776	0.995948	0.0227047	0.0177456	0.0394621	0.883098	0.00817417	0.00487623
ENSMUSG00000006585	Cdt1	67177	chromatin licensing and DNA replication factor 1	248	187	255	62	32	34	155	133	116	230	43	135	-2.46695	-0.763736	1.70321	-4.17016	-5.52873	-1.69788	3.25625	-18.0029	0.0165507	0.974985	0.199098	0.0178053	0.00512709	0.79137	0.0576925	0.00490071
ENSMUSG00000020275	Rel	19696	reticuloendotheliosis oncogene	47	41	47	4	6	9	13	21	18	45	6	17	-2.82568	-1.39384	1.43184	-4.25751	-7.08946	-2.62777	2.6979	-19.1267	0.00646392	0.552166	0.507775	0.0178541	0.00211817	0.300812	0.160737	0.0049252
ENSMUSG00000052485	Tmem171	380863	transmembrane protein 171	24	18	26	0	0	2	29	27	12	23	1	22	-4.78802	-0.0862942	4.70173	-9.48975	-27.6273	-1.06164	26.0233	-718.953	0.0585336	0.999075	0.0538088	0.0179016	0.0170272	0.932229	0.0156029	0.00494968
ENSMUSG00000013236	Ptprs	19280	protein tyrosine phosphatase, receptor type, S	708	753	863	353	318	326	587	514	621	774	332	574	-1.21572	-0.430972	0.784746	-2.00046	-2.32256	-1.34814	1.72279	-4.00129	0.0134797	0.945003	0.253977	0.0180472	0.00410795	0.719253	0.0744027	0.00497435
ENSMUSG00000041552	Ptchd1	211612	patched domain containing 1	67	37	73	0	2	0	26	17	10	59	1	18	-6.0446	-1.73859	4.306	-10.3506	-66.0093	-3.3371	19.7804	-1305.69	0.0187311	0.983139	0.180535	0.0181418	0.00596402	0.819639	0.0521173	0.0049991
ENSMUSG00000048163	Selplg	20345	selectin, platelet (p-selectin) ligand	1288	1137	1427	287	232	123	1366	948	846	1284	214	1053	-2.66272	-0.310336	2.35239	-5.01511	-6.33228	-1.24	5.10669	-32.337	0.0402906	0.998458	0.0814792	0.0182752	0.0117893	0.91267	0.0240836	0.00502401
ENSMUSG00000051343	Rab11fip5	52055	RAB11 family interacting protein 5 (class I)	1989	1594	2189	729	635	522	1253	1251	1202	1924	629	1235	-1.6141	-0.626697	0.987404	-2.6015	-3.06121	-1.54403	1.98261	-6.06919	0.011534	0.901872	0.305541	0.0182851	0.00358606	0.646082	0.090661	0.00504884
ENSMUSG00000052776	Oas1a	246730	2p-5p oligoadenylate synthetase 1A	442	440	441	181	190	153	616	444	392	441	175	484	-1.34135	0.106665	1.44801	-2.78936	-2.53388	1.07674	2.72832	-6.91321	0.0858522	0.998877	0.0389421	0.0183591	0.0248162	0.922825	0.0123889	0.00507372
ENSMUSG00000031443	F7	14068	coagulation factor VII	528	470	459	87	36	21	459	429	338	486	48	409	-3.55996	-0.258954	3.30101	-6.86097	-11.7938	-1.19661	9.85604	-116.241	0.0486655	0.998883	0.0685755	0.0184648	0.0141094	0.923013	0.0192693	0.0050987
ENSMUSG00000049404	Rarres1	109222	retinoic acid receptor responder (tazarotene induced) 1	25	19	26	108	122	93	40	51	64	23	108	52	2.17996	1.10976	-1.0702	3.25016	4.53141	2.1581	-2.09972	9.5147	0.00615508	0.486398	0.552891	0.018517	0.00207562	0.258011	0.184936	0.00512369
ENSMUSG00000059866	Tnip2	231130	TNFAIP3 interacting protein 2	351	355	334	172	185	189	308	320	279	347	182	302	-0.929112	-0.199975	0.729138	-1.65825	-1.9041	-1.14868	1.65765	-3.15633	0.0267388	0.994864	0.128844	0.0185589	0.00780077	0.875086	0.0379664	0.00514866
ENSMUSG00000066595	Mfsd7b	226844	major facilitator superfamily domain containing 7B	502	325	435	157	124	139	322	329	303	421	140	318	-1.56635	-0.382048	1.1843	-2.75065	-2.96154	-1.30319	2.27253	-6.73019	0.0237056	0.992012	0.149019	0.0187285	0.00700122	0.858053	0.0427341	0.00517386
ENSMUSG00000022037	Clu	12759	clusterin	592	526	433	1355	1628	1817	813	779	909	517	1600	834	1.63054	0.697768	-0.932775	2.56332	3.0963	1.62199	-1.90894	5.91066	0.00969557	0.816096	0.380941	0.0188342	0.00313865	0.53125	0.111624	0.00519916
ENSMUSG00000043833	2900005J15Rik	67261	RIKEN cDNA 2900005J15 gene	15	17	14	47	69	62	37	39	36	15	59	37	1.90557	1.25759	-0.64798	2.55355	3.74657	2.39096	-1.56697	5.87078	0.00259617	0.0587474	0.874691	0.0188947	0.00104247	0.0182584	0.421935	0.00522447
ENSMUSG00000040543	Pitpnm3	327958	PITPNM family member 3	32	26	25	98	121	114	29	51	43	28	111	41	1.99164	0.520808	-1.47083	3.46246	3.97688	1.43476	-2.77181	11.0231	0.0221137	0.989409	0.163907	0.0189381	0.00668968	0.845164	0.0473476	0.00524977
ENSMUSG00000048218	Amigo2	105827	adhesion molecule with Ig like domain 2	99	57	50	410	439	284	114	110	94	69	377	106	2.48931	0.682794	-1.80651	4.29582	5.61508	1.60525	-3.49796	19.6413	0.0212373	0.987001	0.177222	0.0192942	0.00662169	0.834504	0.0507172	0.00527564
ENSMUSG00000078350	Smim1	68859	small integral membrane protein 1	143	176	189	680	814	763	546	352	439	169	752	446	2.15282	1.37942	-0.773396	2.92622	4.44696	2.60164	-1.70929	7.60114	0.00299205	0.0821408	0.846729	0.0193263	0.00114302	0.0299395	0.388675	0.00530147
ENSMUSG00000043091	Tuba1c	22146	tubulin, alpha 1C	2673	2758	3201	862	897	679	3837	2279	2230	2877	813	2782	-1.82876	-0.0917053	1.73706	-3.56582	-3.55232	-1.06563	3.33354	-11.8418	0.0560241	0.998997	0.0657853	0.0194632	0.0163611	0.927184	0.0187374	0.00532745
ENSMUSG00000030796	Tead2	21677	TEA domain family member 2	83	72	75	161	167	150	103	88	98	77	159	96	1.0529	0.327041	-0.725864	1.77877	2.0747	1.25444	-1.65389	3.43133	0.0181732	0.975916	0.215139	0.0195964	0.00568271	0.794697	0.0627577	0.00535358
ENSMUSG00000036438	Calm2	12314	calmodulin 2	6415	5729	6600	3091	3024	2744	5408	4909	4611	6248	2953	4976	-1.08027	-0.328768	0.751502	-1.83177	-2.11443	-1.25594	1.68355	-3.55974	0.0187469	0.978424	0.208614	0.0196177	0.00598415	0.803022	0.0607133	0.00537966
ENSMUSG00000031387	Renbp	19703	renin binding protein	962	818	964	219	279	166	1372	832	736	915	221	980	-2.07388	0.0488843	2.12277	-4.19665	-4.21019	1.03446	4.35529	-18.3366	0.0749765	0.999069	0.0505016	0.0196984	0.0219119	0.931439	0.0149349	0.00540579
ENSMUSG00000021451	Sema4d	20354	sema domain, immunoglobulin domain (Ig), transmembrane domain (TM) and short cytoplasmic domain, (semaphorin) 4D	702	445	780	62	37	14	485	371	285	642	38	380	-4.26201	-0.750637	3.51138	-7.77339	-19.1864	-1.68254	11.4033	-218.788	0.0338972	0.997078	0.113586	0.0197992	0.0100919	0.893555	0.0330389	0.00543201
ENSMUSG00000022223	Sdr39u1	654795	short chain dehydrogenase/reductase family 39U, member 1	131	123	121	316	377	426	211	258	242	125	373	237	1.5623	0.913276	-0.649028	2.21133	2.95325	1.88332	-1.56811	4.63103	0.00433263	0.201712	0.742904	0.0199648	0.00156648	0.0880991	0.294922	0.00545843
ENSMUSG00000069910	Spdl1	70385	spindle apparatus coiled-coil protein 1	109	90	85	19	14	11	61	41	33	95	15	45	-2.66896	-1.09755	1.57141	-4.24038	-6.35971	-2.1399	2.97196	-18.9008	0.0113017	0.864894	0.363776	0.020079	0.00349191	0.595688	0.106693	0.00548497
ENSMUSG00000038775	Vill	22351	villin-like	142	154	188	57	52	50	222	140	139	161	53	167	-1.58301	0.0255226	1.60854	-3.19155	-2.99595	1.01785	3.04942	-9.13593	0.0749763	0.999078	0.0532984	0.0202791	0.0218632	0.932594	0.0154892	0.00551177
ENSMUSG00000034593	Myo5a	17918	myosin VA	2137	1503	2044	567	401	339	927	1078	995	1895	436	1000	-2.13589	-0.907711	1.22818	-3.36407	-4.39509	-1.87607	2.34271	-10.2964	0.0106354	0.832786	0.391463	0.0202824	0.00335191	0.554479	0.116286	0.00553848
ENSMUSG00000026687	Aldh9a1	56752	aldehyde dehydrogenase 9, subfamily A1	1708	1576	1855	748	632	745	1011	1062	1042	1713	708	1038	-1.27448	-0.719384	0.555094	-1.82957	-2.41911	-1.64648	1.46926	-3.55431	0.00500846	0.27204	0.703205	0.0205044	0.00179288	0.132663	0.268606	0.00556549
ENSMUSG00000032294	Pkm	18746	pyruvate kinase, muscle	10813	10128	11669	5909	5317	5390	10843	9444	9330	10870	5539	9872	-0.971851	-0.139888	0.831963	-1.80381	-1.96136	-1.10182	1.78011	-3.49142	0.0402732	0.998014	0.101535	0.0205044	0.0117556	0.905147	0.0297094	0.00559241
ENSMUSG00000028865	Cd164l2	69655	CD164 sialomucin-like 2	14	11	7	76	85	64	44	34	35	11	75	38	2.7858	1.7982	-0.987605	3.77341	6.89621	3.47786	-1.98289	13.6744	0.00309631	0.0802805	0.860249	0.0205215	0.00120265	0.0287375	0.404361	0.00561926
ENSMUSG00000056602	Fry	320365	furry homolog (Drosophila)	649	692	639	1396	1271	1418	637	736	822	660	1361	732	1.04313	0.142141	-0.900993	1.94413	2.0607	1.10354	-1.86735	3.84805	0.0417222	0.998168	0.0984905	0.0205688	0.0122672	0.907216	0.0287327	0.0056461
ENSMUSG00000068079	Tcf15	21407	transcription factor 15	175	127	125	699	841	792	456	258	381	142	777	365	2.45693	1.33354	-1.12339	3.58032	5.49047	2.52021	-2.17858	11.9614	0.00572144	0.359238	0.655359	0.0206811	0.00197304	0.17294	0.237878	0.00567304
ENSMUSG00000031790	Mmp15	17388	matrix metallopeptidase 15	287	218	200	497	485	471	207	181	208	235	484	198	1.05793	-0.229537	-1.28746	2.34539	2.08194	-1.17246	-2.44098	5.08197	0.150616	0.997036	0.0288055	0.0208241	0.0418343	0.893045	0.00965395	0.00570015
ENSMUSG00000022558	Mroh1	223658	maestro heat-like repeat family member 1	726	666	795	340	309	300	595	482	564	729	316	547	-1.20235	-0.415749	0.786599	-1.98895	-2.30114	-1.33399	1.725	-3.96947	0.0163327	0.957023	0.268553	0.0208492	0.00499158	0.744521	0.0800947	0.0057272
ENSMUSG00000022150	Dab2	13132	disabled 2, mitogen-responsive phosphoprotein	3805	2559	3784	886	951	694	1682	1708	1546	3383	843	1645	-1.99215	-1.01714	0.975016	-2.96717	-3.9783	-2.0239	1.96566	-7.82001	0.00691714	0.506217	0.582319	0.0208639	0.00223246	0.270385	0.200446	0.00575418
ENSMUSG00000024030	Abcg1	11307	ATP-binding cassette, sub-family G (WHITE), member 1	1412	1110	1360	520	483	474	1461	1224	966	1294	492	1217	-1.38604	-0.100658	1.28538	-2.67143	-2.61361	-1.07226	2.43747	-6.37058	0.0554123	0.998891	0.0773403	0.0210843	0.0161567	0.923253	0.0220637	0.00578146
ENSMUSG00000024818	Slc25a45	107375	solute carrier family 25, member 45	401	369	438	166	192	203	344	365	317	403	187	342	-1.10696	-0.235156	0.871805	-1.97876	-2.15391	-1.17703	1.82995	-3.94155	0.0308131	0.995291	0.141544	0.0210956	0.00912181	0.8779	0.0412825	0.00580866
ENSMUSG00000031129	Slc9a9	331004	solute carrier family 9 (sodium/hydrogen exchanger), member 9	494	307	453	125	125	100	297	278	248	418	117	274	-1.81567	-0.581447	1.23422	-3.04988	-3.52022	-1.49635	2.35254	-8.28146	0.0188742	0.972849	0.239748	0.0212681	0.00602442	0.784736	0.0688231	0.00583607
ENSMUSG00000040990	Sh3kbp1	58194	SH3-domain kinase binding protein 1	1569	1468	1667	807	663	695	1299	1140	1200	1568	722	1213	-1.12165	-0.370857	0.75079	-1.87244	-2.17595	-1.29312	1.68271	-3.6615	0.0182318	0.967747	0.255184	0.0215929	0.00572303	0.769896	0.0755295	0.00586396
ENSMUSG00000071203	Naip5	17951	NLR family, apoptosis inhibitory protein 5	173	143	165	62	47	36	151	130	114	161	48	132	-1.75975	-0.289197	1.47055	-3.23031	-3.3864	-1.22196	2.77128	-9.38467	0.0391878	0.99753	0.116898	0.0217608	0.0114875	0.898715	0.0339277	0.00589204
ENSMUSG00000019214	Chtf18	214901	CTF18, chromosome transmission fidelity factor 18	57	66	66	21	24	20	44	42	32	63	22	39	-1.52062	-0.679821	0.840795	-2.36141	-2.86914	-1.60194	1.79104	-5.13873	0.0101973	0.776971	0.451166	0.0217697	0.00327813	0.488658	0.139478	0.00592005
ENSMUSG00000024990	Rbp4	19662	retinol binding protein 4, plasma	1404	2820	1500	10160	10643	11562	4170	3570	4562	1908	10788	4101	2.57214	1.17153	-1.40061	3.97275	5.94691	2.2525	-2.64013	15.7006	0.00976519	0.748708	0.468974	0.0217951	0.00315254	0.460745	0.145166	0.005948
ENSMUSG00000022148	Fyb	23880	FYN binding protein	1157	795	1100	115	101	39	646	424	382	1017	85	484	-3.69518	-1.09067	2.60451	-6.29969	-12.9527	-2.12973	6.08186	-78.7765	0.0218359	0.98264	0.215887	0.0218189	0.00666656	0.817978	0.0630155	0.00597589
ENSMUSG00000022504	Ciita	12265	class II transactivator	260	220	300	51	38	23	106	120	85	260	37	104	-2.84195	-1.32661	1.51534	-4.35729	-7.16988	-2.50813	2.85866	-20.4963	0.00924002	0.707641	0.494356	0.0219037	0.00298792	0.421958	0.154854	0.00600383
ENSMUSG00000044317	Gpr4	319197	G protein-coupled receptor 4	218	151	158	531	657	558	335	279	264	176	582	293	1.73682	0.744205	-0.992615	2.72944	3.333	1.67505	-1.98979	6.63196	0.011318	0.832233	0.415306	0.0219114	0.00350753	0.553144	0.127041	0.00603169
ENSMUSG00000030551	Nr2f2	11819	nuclear receptor subfamily 2, group F, member 2	249	175	188	690	786	670	319	440	332	204	716	364	1.822	0.834702	-0.987301	2.8093	3.53572	1.78349	-1.98247	7.00947	0.00968417	0.740139	0.475854	0.0219163	0.00312484	0.451294	0.146709	0.00605946
ENSMUSG00000028459	Cd72	12517	CD72 antigen	1133	893	1140	178	254	235	1938	971	872	1055	223	1260	-2.24849	0.169798	2.41828	-4.66677	-4.75184	1.1249	5.34535	-25.4002	0.100406	0.998907	0.0470469	0.0220959	0.0284978	0.923787	0.0139762	0.00608745
ENSMUSG00000031447	Lamp1	16783	lysosomal-associated membrane protein 1	16986	16377	16596	9129	8026	8067	12444	12275	13002	16653	8408	12574	-0.988409	-0.405639	0.582769	-1.57118	-1.984	-1.32468	1.49772	-2.97147	0.0126643	0.875891	0.385069	0.0223099	0.00383125	0.610357	0.113417	0.00611571
ENSMUSG00000032382	Snx1	56440	sorting nexin 1	1746	1592	1669	788	814	704	1082	1158	1078	1669	769	1106	-1.11936	-0.592627	0.526737	-1.6461	-2.17251	-1.50799	1.44067	-3.12986	0.00668165	0.434565	0.639809	0.0223139	0.00215223	0.217395	0.230984	0.00614388
ENSMUSG00000060131	Atp8b4	241633	ATPase, class I, type 8B, member 4	498	305	440	36	21	7	228	211	154	414	21	197	-4.48848	-1.05685	3.43163	-7.9201	-22.4474	-2.08038	10.79	-242.208	0.0295091	0.993509	0.165392	0.0223795	0.00875549	0.866711	0.0488817	0.00617207
ENSMUSG00000048677	Tpcn2	233979	two pore segment channel 2	800	752	854	193	195	93	563	588	485	802	160	545	-2.39511	-0.559328	1.83578	-4.23089	-5.26017	-1.47358	3.56965	-18.777	0.0299063	0.993709	0.164519	0.0224834	0.00886732	0.867879	0.0477885	0.00620034
ENSMUSG00000026502	Desi2	78825	desumoylating isopeptidase 2	552	465	511	206	217	214	292	297	344	509	212	311	-1.2568	-0.71134	0.545462	-1.80226	-2.38965	-1.63732	1.45949	-3.48767	0.00553894	0.286078	0.724644	0.0227527	0.00193396	0.141818	0.285144	0.00622897
ENSMUSG00000002699	Lcp2	16822	lymphocyte cytosolic protein 2	642	507	694	140	186	121	535	417	329	614	149	427	-2.05031	-0.539997	1.51031	-3.56061	-4.14194	-1.45397	2.84871	-11.7992	0.0265231	0.990007	0.191715	0.022833	0.007694	0.84812	0.0552488	0.00625765
ENSMUSG00000026832	Cytip	227929	cytohesin 1 interacting protein	272	232	209	83	83	57	227	281	181	238	74	229	-1.68592	-0.066024	1.61989	-3.30581	-3.21744	-1.04683	3.07352	-9.88888	0.0683449	0.999036	0.0731607	0.022891	0.0199633	0.929077	0.020784	0.00628633
ENSMUSG00000039936	Pik3cd	18707	phosphatidylinositol 3-kinase catalytic delta polypeptide	616	465	600	134	164	95	490	358	328	560	131	392	-2.11977	-0.525886	1.59388	-3.71365	-4.34624	-1.43982	3.0186	-13.1196	0.0286246	0.992191	0.179218	0.0229768	0.00839658	0.859153	0.05165	0.00631506
ENSMUSG00000056124	B4galt6	56386	UDP-Gal:betaGlcNAc beta 1,4-galactosyltransferase, polypeptide 6	1111	785	1105	312	260	246	830	591	574	1000	273	665	-1.86208	-0.591815	1.27026	-3.13234	-3.63531	-1.50714	2.41206	-8.76858	0.0207662	0.97519	0.251185	0.0230779	0.00646743	0.792338	0.0732737	0.00634386
ENSMUSG00000032741	Tpcn1	252972	two pore channel 1	1355	1175	1464	582	565	547	893	793	892	1331	565	859	-1.2309	-0.627848	0.603055	-1.83396	-2.34714	-1.54526	1.51893	-3.56514	0.00790887	0.536486	0.607741	0.0236411	0.00244216	0.290952	0.213965	0.00637353
ENSMUSG00000079484	Phyhd1	227696	phytanoyl-CoA dioxygenase domain containing 1	181	242	215	599	728	852	448	440	425	213	726	437	1.76439	1.04794	-0.716454	2.48084	3.39731	2.06757	-1.64314	5.58224	0.00493126	0.201381	0.787972	0.0237813	0.00177516	0.0874608	0.332379	0.00640334
ENSMUSG00000058835	Abi1	11308	abl-interactor 1	2086	1804	1990	926	891	797	1253	1406	1288	1960	871	1316	-1.16924	-0.574054	0.595186	-1.76443	-2.24893	-1.4887	1.51067	-3.39739	0.00895598	0.626231	0.568832	0.0240828	0.00281156	0.353818	0.193887	0.00643356
ENSMUSG00000020818	Mfsd11	69900	major facilitator superfamily domain containing 11	1031	880	1021	344	398	380	1166	790	790	977	374	915	-1.38376	-0.115878	1.26788	-2.65163	-2.60947	-1.08363	2.40807	-6.28379	0.060384	0.998826	0.0912063	0.0241057	0.0175794	0.921493	0.0264845	0.00646371
ENSMUSG00000028978	Nos3	18127	nitric oxide synthase 3, endothelial cell	432	506	371	1066	1056	975	442	455	566	436	1033	488	1.25238	0.16317	-1.08921	2.34159	2.38234	1.11975	-2.12758	5.06862	0.050247	0.998315	0.11076	0.0242131	0.0147567	0.909888	0.0328623	0.00649395
ENSMUSG00000041654	Slc39a11	69806	solute carrier family 39 (metal ion transporter), member 11	639	584	746	187	141	98	295	311	311	656	142	306	-2.24493	-1.09408	1.15085	-3.39579	-4.74016	-2.13477	2.22045	-10.5253	0.00918933	0.642904	0.562085	0.024223	0.0029474	0.365731	0.189229	0.0065241
ENSMUSG00000024401	Tnf	21926	tumor necrosis factor	75	46	62	17	14	7	97	68	70	61	13	78	-2.28483	0.367302	2.65214	-4.93697	-4.87308	1.28994	6.28598	-30.6321	0.14551	0.998179	0.0396181	0.0244683	0.0403711	0.90738	0.0127393	0.00655457
ENSMUSG00000003644	Rps6ka1	20111	ribosomal protein S6 kinase polypeptide 1	621	466	577	170	203	148	498	383	346	555	174	409	-1.67458	-0.445383	1.2292	-2.90378	-3.19227	-1.36168	2.34437	-7.48386	0.0283196	0.989948	0.205773	0.0246388	0.00834133	0.847716	0.0591934	0.00658522
ENSMUSG00000032870	Smap2	69780	small ArfGAP 2	1450	1163	1493	531	509	414	1101	942	846	1369	485	963	-1.49671	-0.506896	0.989811	-2.48652	-2.82198	-1.42099	1.98592	-5.60424	0.0203018	0.966032	0.292554	0.0248933	0.00633712	0.765925	0.0863344	0.0066162
ENSMUSG00000045679	Pqlc3	217430	PQ loop repeat containing	829	771	874	450	426	474	784	800	717	825	450	767	-0.872278	-0.104088	0.76819	-1.64047	-1.83055	-1.07481	1.70313	-3.11767	0.0540059	0.998479	0.108416	0.0248942	0.0156688	0.913081	0.0325224	0.00664707
ENSMUSG00000032537	Ephb1	270190	Eph receptor B1	46	44	41	85	85	73	44	47	46	44	81	46	0.8853	0.0702853	-0.815015	1.70031	1.84715	1.04992	-1.75932	3.24972	0.0639997	0.998859	0.0931011	0.0251484	0.0189232	0.922352	0.026799	0.00667827
ENSMUSG00000094634	Gm3468	100503971	predicted gene 3468	17	16	13	45	54	57	23	30	31	15	52	28	1.72163	0.83127	-0.890364	2.612	3.2981	1.77925	-1.85364	6.1135	0.00979634	0.66915	0.560381	0.0251507	0.00318026	0.388504	0.18806	0.00670937
ENSMUSG00000002602	Axl	26362	AXL receptor tyrosine kinase	3901	2986	4066	1196	1072	776	2295	2501	1989	3651	1014	2262	-1.8575	-0.683991	1.1735	-3.031	-3.62378	-1.60658	2.25559	-8.17376	0.0178268	0.943964	0.339587	0.0252594	0.00550146	0.718035	0.100848	0.00674055
ENSMUSG00000010461	Eya4	14051	eyes absent 4 homolog (Drosophila)	113	58	83	6	3	5	9	14	18	85	5	13	-3.9238	-2.62268	1.30112	-5.22492	-15.1768	-6.15892	2.4642	-37.3987	0.00340462	0.0678873	0.90801	0.0256625	0.00128321	0.0213636	0.47183	0.0067723
ENSMUSG00000048234	Rnf149	67702	ring finger protein 149	1222	1094	1201	506	471	325	1061	984	909	1172	434	984	-1.45786	-0.25322	1.20464	-2.66249	-2.747	-1.19186	2.30479	-6.33126	0.0444285	0.997345	0.140225	0.0256931	0.012798	0.896625	0.0408832	0.00680399
ENSMUSG00000033220	Rac2	19354	RAS-related C3 botulinum substrate 2	1086	1017	1255	212	263	127	1652	1041	771	1119	201	1155	-2.53532	-0.0212191	2.5141	-5.04943	-5.79706	-1.01482	5.71243	-33.1153	0.0858917	0.999084	0.0727733	0.0257885	0.0248694	0.933716	0.0206451	0.00683574
ENSMUSG00000019987	Arg1	11846	arginase, liver	103	128	154	6	12	5	27	37	16	128	8	27	-3.98238	-2.29943	1.68296	-5.66534	-15.8058	-4.92262	3.21086	-50.7503	0.00599646	0.270705	0.769725	0.0261106	0.00201342	0.131026	0.316899	0.00686791
ENSMUSG00000052681	Rap1b	215449	RAS related protein 1b	5761	4995	5642	2585	2512	2058	4560	4103	3884	5466	2385	4182	-1.20083	-0.386614	0.814216	-2.01505	-2.29872	-1.30732	1.75834	-4.04194	0.023147	0.975257	0.279471	0.0261466	0.00687937	0.792521	0.083008	0.00690005
ENSMUSG00000034807	Colgalt1	NA		3454	2815	3225	1457	1172	1116	2230	2148	2008	3165	1249	2128	-1.34617	-0.568438	0.777733	-2.1239	-2.54236	-1.48292	1.71443	-4.35872	0.0140731	0.865152	0.443196	0.0261782	0.00430335	0.596319	0.138356	0.00693212
ENSMUSG00000036446	Lum	17022	lumican	6867	5187	6558	1461	1819	902	4639	4121	3734	6204	1394	4165	-2.20131	-0.570001	1.63131	-3.83262	-4.59897	-1.48452	3.09794	-14.2474	0.0311355	0.991265	0.208732	0.0262051	0.0092646	0.85456	0.0609659	0.00696414
ENSMUSG00000020439	Smtn	29856	smoothelin	666	487	469	1243	1281	1191	637	578	587	541	1238	601	1.21227	0.168569	-1.0437	2.25596	2.31701	1.12394	-2.0615	4.77654	0.0525324	0.99819	0.123333	0.026281	0.0152278	0.907573	0.0359172	0.00699617
ENSMUSG00000032322	Pstpip1	19200	proline-serine-threonine phosphatase-interacting protein 1	339	401	471	98	83	48	684	443	322	403	76	483	-2.44072	0.203854	2.64457	-5.08529	-5.42911	1.15177	6.2531	-33.9488	0.120836	0.998876	0.0540435	0.0263154	0.0333925	0.922812	0.0158291	0.00702816
ENSMUSG00000036023	Parp2	11546	poly (ADP-ribose) polymerase family, member 2	296	292	320	161	154	162	261	252	230	303	159	248	-0.92521	-0.290582	0.634628	-1.55984	-1.89896	-1.22313	1.55254	-2.94821	0.0242975	0.978495	0.271323	0.0264258	0.0071256	0.803229	0.0812465	0.00706022
ENSMUSG00000038843	Gcnt1	14537	glucosaminyl (N-acetyl) transferase 1, core 2	454	313	444	81	54	34	240	209	160	403	56	203	-2.89497	-0.988814	1.90615	-4.80112	-7.43827	-1.98455	3.74808	-27.8793	0.0213346	0.965644	0.308883	0.0264779	0.00664378	0.764999	0.0925288	0.00709226
ENSMUSG00000074802	Gas2l3	237436	growth arrest-specific 2 like 3	414	311	407	85	38	29	267	263	211	377	50	247	-3.03586	-0.608388	2.42747	-5.46333	-8.20135	-1.52455	5.3795	-44.1192	0.0410816	0.996312	0.162428	0.026649	0.0120283	0.886431	0.0466841	0.00712448
ENSMUSG00000026012	Cd28	12487	CD28 antigen	28	17	28	2	5	2	19	29	16	24	3	21	-2.92664	-0.197065	2.72957	-5.65621	-7.60335	-1.14636	6.63258	-50.4299	0.0710982	0.998931	0.0937414	0.0267148	0.0206633	0.92468	0.0271156	0.0071567
ENSMUSG00000022803	Popdc2	64082	popeye domain containing 2	19	27	13	138	122	191	37	55	57	19	150	50	2.95738	1.36683	-1.59055	4.54792	7.76711	2.57903	-3.01164	23.3917	0.0116779	0.757508	0.529523	0.0267525	0.00361778	0.469099	0.17286	0.00718888
ENSMUSG00000089942	Pira2	18725	paired-Ig-like receptor A2	213	138	192	34	28	12	165	178	111	181	25	152	-2.94042	-0.260583	2.67984	-5.62026	-7.67635	-1.19796	6.40784	-49.1888	0.0658435	0.998799	0.102483	0.0268917	0.0193225	0.920686	0.0305301	0.00722118
ENSMUSG00000026365	Cfh	12628	complement component factor h	3853	2328	3254	731	848	592	1487	1882	1535	3145	724	1635	-2.10392	-0.921364	1.18255	-3.28647	-4.29875	-1.89391	2.26978	-9.75723	0.0133473	0.830802	0.480459	0.0269	0.00405561	0.550444	0.149031	0.00725339
ENSMUSG00000003812	Dnase2a	13423	deoxyribonuclease II alpha	1299	1284	1586	314	392	269	2990	1452	1334	1390	325	1926	-2.10433	0.376862	2.48119	-4.58552	-4.29997	1.29851	5.58357	-24.0092	0.167689	0.997948	0.0413501	0.0270695	0.0468294	0.904125	0.0131798	0.00728577
ENSMUSG00000034595	Ppp1r18	76448	protein phosphatase 1, regulatory subunit 18	1343	1313	1425	780	704	694	1178	1094	1215	1360	726	1162	-0.906586	-0.2272	0.679385	-1.58597	-1.8746	-1.17056	1.60146	-3.0021	0.0335555	0.99245	0.206616	0.0271814	0.00991146	0.860451	0.0594476	0.00731822
ENSMUSG00000037148	Arhgap10	78514	Rho GTPase activating protein 10	856	615	713	278	310	260	498	498	474	728	283	490	-1.35343	-0.55786	0.795569	-2.149	-2.55519	-1.47208	1.73576	-4.4352	0.0154753	0.888606	0.433247	0.027283	0.0047404	0.625781	0.134311	0.00735074
ENSMUSG00000026288	Inpp5d	16331	inositol polyphosphate-5-phosphatase D	1240	853	1156	266	303	232	807	584	514	1083	267	635	-2.00983	-0.778316	1.23151	-3.24134	-4.02734	-1.71513	2.34813	-9.45672	0.0175692	0.926427	0.388044	0.0272953	0.00538044	0.683954	0.114852	0.00738317
ENSMUSG00000038179	Slamf7	75345	SLAM family member 7	281	166	213	23	17	5	103	133	109	220	15	115	-4.01326	-0.909089	3.10417	-7.11743	-16.1477	-1.87786	8.59902	-138.855	0.0376247	0.994744	0.186318	0.027364	0.0109612	0.874144	0.0533058	0.0074156
ENSMUSG00000020601	Trib2	217410	tribbles homolog 2 (Drosophila)	278	184	203	571	643	588	259	285	214	222	601	253	1.45798	0.202474	-1.25551	2.71349	2.74724	1.15067	-2.38751	6.55907	0.0547198	0.998205	0.127617	0.0273742	0.0159124	0.907793	0.0375909	0.00744795
ENSMUSG00000051359	Ncald	52589	neurocalcin delta	78	62	69	138	125	136	77	72	70	70	133	73	0.931517	0.0762104	-0.855306	1.78682	1.90728	1.05425	-1.80914	3.45054	0.0699714	0.998849	0.102945	0.0278601	0.0203812	0.922093	0.0308555	0.00748098
ENSMUSG00000030447	Cyfip1	20430	cytoplasmic FMR1 interacting protein 1	3067	2377	2882	1185	1013	1000	1816	1591	1708	2776	1066	1705	-1.37584	-0.696601	0.679242	-2.05509	-2.5952	-1.62068	1.6013	-4.15568	0.00961247	0.589817	0.633766	0.0278982	0.00308336	0.328193	0.225588	0.00751397
ENSMUSG00000046058	Eid2	386655	EP300 interacting inhibitor of differentiation 2	68	77	75	153	178	171	123	106	111	73	167	113	1.19004	0.628668	-0.56137	1.75141	2.28159	1.54614	-1.47567	3.36687	0.00856816	0.491864	0.682032	0.0280784	0.00269087	0.260784	0.255862	0.00754713
ENSMUSG00000034686	Prr7	432763	proline rich 7 (synaptic)	12	11	11	49	63	39	30	23	30	11	51	28	2.0859	1.24017	-0.845731	2.93164	4.24541	2.36227	-1.79718	7.62975	0.0058728	0.226643	0.8113	0.0281419	0.00199295	0.106833	0.347811	0.0075803
ENSMUSG00000041794	Myrip	245049	myosin VIIA and Rab interacting protein	59	37	40	121	157	144	51	59	61	46	141	57	1.64071	0.346647	-1.29407	2.93478	3.1182	1.2716	-2.45218	7.64641	0.0414837	0.995805	0.178398	0.0282115	0.0121987	0.881913	0.0511837	0.00761347
ENSMUSG00000027994	Ccdc109b	66815	coiled-coil domain containing 109B	480	432	472	110	150	87	660	379	365	461	116	468	-2.02223	-0.0323181	1.98991	-4.01214	-4.06211	-1.02265	3.97213	-16.1352	0.0908667	0.999079	0.0812371	0.028218	0.0264886	0.932671	0.0237959	0.00764654
ENSMUSG00000024235	Map3k8	26410	mitogen-activated protein kinase kinase kinase 8	167	183	185	59	71	46	145	176	119	179	59	147	-1.61163	-0.301311	1.31032	-2.92194	-3.05596	-1.23226	2.47996	-7.57867	0.0462523	0.996954	0.160959	0.0283185	0.0132393	0.892141	0.0455774	0.00767967
ENSMUSG00000059956	Serpinb12	71869	serine (or cysteine) peptidase inhibitor, clade B (ovalbumin), member 12	26	24	29	6	3	2	24	18	19	26	4	21	-2.84386	-0.349721	2.49414	-5.33799	-7.17937	-1.27431	5.63391	-40.4479	0.0605963	0.998457	0.123498	0.0284335	0.0177085	0.912653	0.0361019	0.00771287
ENSMUSG00000071324	Armc2	213402	armadillo repeat containing 2	98	64	71	2	10	7	46	44	53	78	6	48	-3.709	-0.680307	3.02869	-6.73769	-13.0774	-1.60248	8.1607	-106.72	0.0472919	0.99709	0.159456	0.028522	0.0135025	0.893707	0.0444668	0.00774612
ENSMUSG00000026355	Mcm6	17219	minichromosome maintenance deficient 6 (MIS5 homolog, S. pombe) (S. cerevisiae)	1099	812	943	268	288	203	626	480	443	951	253	516	-1.91391	-0.886169	1.02774	-2.94164	-3.76828	-1.84826	2.03882	-7.68287	0.0125023	0.765275	0.546815	0.0286703	0.00381426	0.476462	0.180646	0.00777949
ENSMUSG00000018209	Stk4	58231	serine/threonine kinase 4	667	548	697	274	268	234	415	440	389	637	258	414	-1.29666	-0.61439	0.682272	-1.97893	-2.4566	-1.53091	1.60467	-3.94202	0.0118441	0.728328	0.570468	0.0287694	0.00366579	0.440042	0.19466	0.00781291
ENSMUSG00000039005	Tlr4	21898	toll-like receptor 4	633	473	616	210	189	185	374	383	296	574	195	351	-1.54598	-0.707394	0.838582	-2.38456	-2.92002	-1.63285	1.78829	-5.22184	0.0129238	0.783348	0.536305	0.0287871	0.00391634	0.495998	0.177142	0.00784626
ENSMUSG00000030087	Klf15	66277	Kruppel-like factor 15	131	170	107	478	625	612	354	343	365	136	571	354	2.08326	1.40288	-0.680378	2.76364	4.23764	2.6443	-1.60256	6.79107	0.00375655	0.0700702	0.920351	0.0289859	0.00138955	0.0238234	0.495004	0.00787981
ENSMUSG00000036306	Lzts1	211134	leucine zipper, putative tumor suppressor 1	17	19	21	51	49	46	27	35	32	19	49	31	1.33081	0.692943	-0.637865	1.96867	2.51544	1.61658	-1.55603	3.91408	0.00931202	0.535153	0.673424	0.0291888	0.00302834	0.288776	0.248657	0.00791358
ENSMUSG00000099297	RP24-312B12.1	NA		24	23	33	4	5	5	16	14	9	27	5	13	-2.33708	-1.04156	1.29553	-3.63261	-5.0528	-2.05845	2.45466	-12.4029	0.0140657	0.820705	0.516401	0.0293954	0.00428549	0.537697	0.164657	0.00794757
ENSMUSG00000026748	Plxdc2	67448	plexin domain containing 2	1604	1077	1385	463	491	496	875	858	801	1355	483	845	-1.46812	-0.663364	0.804759	-2.27288	-2.76662	-1.58377	1.74685	-4.83288	0.0136455	0.803681	0.529576	0.0294556	0.00414307	0.519421	0.173249	0.00798155
ENSMUSG00000059796	Eif4a1	13681	eukaryotic translation initiation factor 4A1	9480	9943	9909	4633	4951	4968	9034	7390	7446	9777	4851	7957	-1.01158	-0.303247	0.70833	-1.71991	-2.01611	-1.23392	1.63391	-3.29415	0.0291163	0.984083	0.274314	0.02952	0.00861699	0.822573	0.0818267	0.00801552
ENSMUSG00000030347	D6Wsu163e	28040	DNA segment, Chr 6, Wayne State University 163, expressed	374	390	349	144	157	136	190	221	245	371	146	218	-1.34511	-0.767958	0.577149	-1.92226	-2.54049	-1.70286	1.4919	-3.79015	0.00721734	0.322411	0.777996	0.0300168	0.00227918	0.161476	0.323147	0.00805017
ENSMUSG00000004558	Ndrg2	29811	N-myc downstream regulated gene 2	999	1327	1208	3326	3628	3864	2056	2480	2591	1178	3606	2376	1.6206	1.01428	-0.606319	2.22692	3.07503	2.01989	-1.52237	4.68133	0.00522635	0.151916	0.866989	0.0300501	0.00182076	0.0614888	0.412112	0.00808476
ENSMUSG00000070643	Sox13	20668	SRY (sex determining region Y)-box 13	189	149	138	359	401	376	151	202	164	159	379	172	1.26538	0.122557	-1.14282	2.40821	2.40391	1.08866	-2.20813	5.30814	0.0711903	0.998743	0.117055	0.0301552	0.020758	0.919271	0.0342857	0.00811941
ENSMUSG00000002458	Rgs19	56470	regulator of G-protein signaling 19	563	604	650	319	318	291	543	512	467	606	309	507	-0.969059	-0.256653	0.712406	-1.68147	-1.95756	-1.1947	1.63853	-3.20753	0.0351524	0.991038	0.239064	0.0303242	0.0104268	0.853225	0.0685452	0.00815421
ENSMUSG00000039601	Rcan2	53901	regulator of calcineurin 2	91	64	85	176	223	205	96	100	86	80	202	94	1.34263	0.247548	-1.09508	2.4377	2.53612	1.18719	-2.13625	5.41779	0.0506163	0.997111	0.169837	0.0306654	0.0148336	0.893947	0.0491069	0.00818944
ENSMUSG00000074361	C5ar2	319430	complement component 5a receptor 2	122	92	135	15	17	7	120	65	54	116	13	80	-3.17534	-0.611245	2.56409	-5.73943	-9.03382	-1.52758	5.91383	-53.4245	0.0490143	0.996808	0.176147	0.0307397	0.0142611	0.890849	0.0502507	0.00822468
ENSMUSG00000090663	Srcap	100043597	Snf2-related CREBBP activator protein	210	222	222	463	468	451	366	364	331	218	461	354	1.0785	0.697164	-0.381337	1.45984	2.11184	1.62131	-1.30255	2.75077	0.00472794	0.113268	0.895091	0.0307495	0.00166983	0.0433452	0.450101	0.00825982
ENSMUSG00000040998	Npnt	114249	nephronectin	24	14	17	38	54	43	13	12	13	18	45	13	1.28218	-0.485509	-1.76769	3.04986	2.43206	-1.40008	-3.40508	8.28134	0.312195	0.989652	0.0280434	0.0309806	0.0898745	0.846463	0.00937135	0.00829521
ENSMUSG00000028385	Snx30	209131	sorting nexin family member 30	404	287	376	127	91	91	181	202	192	356	103	191	-1.78544	-0.878975	0.906461	-2.6919	-3.44723	-1.83907	1.87444	-6.46163	0.01161	0.671104	0.625842	0.0310305	0.00360188	0.39055	0.220535	0.00833056
ENSMUSG00000025735	Rhbdl1	214951	rhomboid, veinlet-like 1 (Drosophila)	45	94	69	401	492	654	241	205	184	69	516	210	2.91827	1.64373	-1.27454	4.19281	7.55939	3.12472	-2.41922	18.2878	0.00783037	0.360848	0.769037	0.0310915	0.00240327	0.174062	0.315852	0.00836591
ENSMUSG00000009090	Ap1b1	11764	adaptor protein complex AP-1, beta 1 subunit	2197	1850	2269	809	777	754	1603	1152	1299	2106	780	1351	-1.42648	-0.647667	0.778813	-2.20529	-2.6879	-1.56663	1.71572	-4.61168	0.0144208	0.805648	0.548388	0.0313894	0.00442874	0.522908	0.181818	0.0084016
ENSMUSG00000058254	Tspan7	21912	tetraspanin 7	1308	905	752	3452	3517	3224	1240	1544	1590	988	3398	1458	1.81927	0.591656	-1.22761	3.04688	3.52902	1.50698	-2.34179	8.26422	0.0275464	0.976546	0.320562	0.0314388	0.00809674	0.796786	0.095348	0.00843726
ENSMUSG00000021458	2010111I01Rik	72061	RIKEN cDNA 2010111I01 gene	525	517	540	219	273	216	693	506	492	527	236	564	-1.16759	0.0777612	1.24535	-2.41295	-2.24637	1.05538	2.37077	-5.32561	0.134196	0.998961	0.0677123	0.0315508	0.0367	0.925665	0.0191345	0.00847299
ENSMUSG00000036606	Plxnb2	140570	plexin B2	3137	2111	2948	665	499	382	1728	1157	1190	2732	515	1359	-2.42119	-1.01146	1.40973	-3.83092	-5.35613	-2.01595	2.65688	-14.2306	0.0176147	0.890102	0.478413	0.0317392	0.00540063	0.627429	0.148644	0.00850889
ENSMUSG00000001131	Timp1	21857	tissue inhibitor of metalloproteinase 1	629	884	729	106	103	45	982	448	446	747	85	626	-3.22516	-0.348153	2.877	-6.10216	-9.35123	-1.27293	7.34623	-68.6963	0.0717496	0.998648	0.128068	0.0318111	0.0210888	0.916858	0.0377782	0.0085448
ENSMUSG00000074207	Adh1	11522	alcohol dehydrogenase 1 (class I)	1339	1460	1412	3057	3704	3657	2238	2651	2341	1403	3472	2410	1.30238	0.777199	-0.525179	1.82756	2.46635	1.7138	-1.43911	3.54936	0.00663081	0.241325	0.830145	0.0319296	0.00212951	0.116867	0.368904	0.00858077
ENSMUSG00000012819	Cdh23	22295	cadherin 23 (otocadherin)	38	27	30	147	130	109	43	52	70	32	128	55	2.01203	0.779804	-1.23222	3.24425	4.03348	1.7169	-2.34929	9.4758	0.0206954	0.933573	0.424234	0.0319983	0.00640204	0.698419	0.130661	0.00861675
ENSMUSG00000053310	Nrgn	64011	neurogranin	13	13	11	47	74	55	33	21	20	12	59	25	2.19851	0.948393	-1.25011	3.44862	4.59004	1.92972	-2.3786	10.9179	0.0166041	0.864412	0.507494	0.0320762	0.00514645	0.594895	0.160345	0.00865273
ENSMUSG00000001865	Cpa3	12873	carboxypeptidase A3, mast cell	648	260	524	28	67	46	595	338	318	477	47	417	-3.32029	-0.154586	3.1657	-6.48599	-9.98865	-1.1131	8.97371	-89.6353	0.0918047	0.99902	0.102321	0.032185	0.0265989	0.928233	0.030367	0.00868876
ENSMUSG00000029622	Arpc1b	11867	actin related protein 2/3 complex, subunit 1B	7667	7963	7900	3207	3111	2521	7518	5128	5620	7843	2947	6089	-1.42014	-0.384839	1.0353	-2.45543	-2.67611	-1.30571	2.04953	-5.48477	0.0367332	0.990459	0.258504	0.0325483	0.010801	0.850015	0.0766574	0.00872525
ENSMUSG00000024935	Slc1a1	20510	solute carrier family 1 (neuronal/epithelial high affinity glutamate transporter, system Xag), member 1	76	62	36	206	244	177	54	51	55	58	209	53	1.894	-0.0556417	-1.94964	3.84364	3.71664	-1.03932	-3.86279	14.3566	0.121889	0.999062	0.0790515	0.0326053	0.0335969	0.930802	0.0226423	0.0087617
ENSMUSG00000035342	Lzts2	226154	leucine zipper, putative tumor suppressor 2	513	569	487	1194	1495	1505	828	857	996	523	1398	894	1.41304	0.771228	-0.641813	2.05485	2.66298	1.70672	-1.56029	4.15502	0.00911502	0.447377	0.743925	0.0326655	0.0029068	0.225243	0.295646	0.00879814
ENSMUSG00000040964	Arhgef10l	72754	Rho guanine nucleotide exchange factor (GEF) 10-like	443	348	459	136	173	132	288	255	249	417	147	264	-1.49975	-0.648888	0.850861	-2.35061	-2.82794	-1.56796	1.80358	-5.1004	0.0168793	0.863728	0.515066	0.03279	0.00528117	0.59378	0.164264	0.00883466
ENSMUSG00000027882	Stxbp3a	20912	syntaxin binding protein 3A	1393	1209	1334	620	513	473	784	870	848	1312	535	834	-1.29955	-0.652426	0.647128	-1.94668	-2.46153	-1.57181	1.56605	-3.85487	0.0118106	0.644341	0.659535	0.0331596	0.00364975	0.366831	0.238654	0.00887163
ENSMUSG00000029204	Rhoh	74734	ras homolog gene family, member H	166	130	146	32	45	21	158	116	97	148	33	124	-2.21234	-0.277747	1.93459	-4.14693	-4.63425	-1.2123	3.82269	-17.7153	0.0699047	0.998454	0.142722	0.0332867	0.0203343	0.912558	0.0416858	0.00890868
ENSMUSG00000022436	Sh3bp1	20401	SH3-domain binding protein 1	268	245	326	89	83	64	312	189	197	280	79	233	-1.82328	-0.294165	1.52911	-3.35239	-3.53885	-1.22617	2.88609	-10.2134	0.0605465	0.997822	0.165164	0.0333443	0.0176655	0.902411	0.0486639	0.0089457
ENSMUSG00000057123	Gja5	14613	gap junction protein, alpha 5	260	140	169	569	651	494	185	187	169	190	571	180	1.62871	-0.0236909	-1.65241	3.28112	3.09237	-1.01656	-3.14357	9.7211	0.118226	0.999081	0.0849432	0.0333615	0.0325165	0.933001	0.0251057	0.00898264
ENSMUSG00000034333	Zbed4	223773	zinc finger, BED domain containing 4	209	190	200	89	83	77	107	103	98	200	83	102	-1.26518	-0.958641	0.306537	-1.57172	-2.40357	-1.94348	1.23674	-2.97258	0.00253524	0.0203497	0.977215	0.0334012	0.00101261	0.00533923	0.660274	0.00901952
ENSMUSG00000016256	Ctsz	64138	cathepsin Z	9270	9261	9945	3494	3755	3647	14245	8541	8651	9492	3632	10479	-1.38565	0.100618	1.48627	-2.87192	-2.6129	1.07223	2.80164	-7.32041	0.144137	0.998939	0.0701415	0.0334626	0.039841	0.92491	0.0198137	0.00905639
ENSMUSG00000020901	Pik3r5	320207	phosphoinositide-3-kinase, regulatory subunit 5, p101	960	747	1015	178	115	59	543	550	422	907	117	505	-3.07084	-0.84237	2.22847	-5.29931	-8.40261	-1.79299	4.68636	-39.3777	0.0376984	0.990142	0.269864	0.0338901	0.0109938	0.848699	0.0806696	0.00909379
ENSMUSG00000015947	Fcgr1	14129	Fc receptor, IgG, high affinity I	705	618	700	113	91	46	878	449	355	674	83	561	-3.09912	-0.373416	2.72571	-5.82483	-8.56898	-1.29542	6.61485	-56.6825	0.0729574	0.998522	0.14268	0.0340738	0.0212802	0.913907	0.0414845	0.00913136
ENSMUSG00000026921	Egfl7	353156	EGF-like domain 7	1863	1450	1225	4737	6004	4920	3095	2622	3118	1512	5220	2945	1.8005	0.978255	-0.822249	2.62275	3.48342	1.97008	-1.76816	6.15924	0.00978894	0.470796	0.748004	0.0344765	0.00316642	0.24385	0.300671	0.00916941
ENSMUSG00000025375	Aatk	11302	apoptosis-associated tyrosine kinase	191	230	236	633	772	817	463	383	531	219	740	459	1.75536	1.06159	-0.693775	2.44914	3.37611	2.08723	-1.61751	5.46089	0.00691314	0.230197	0.85125	0.0347033	0.00222092	0.109669	0.39347	0.00920769
ENSMUSG00000029560	Snx8	231834	sorting nexin 8	1082	1050	1248	372	368	300	1447	834	849	1126	346	1043	-1.70302	-0.155759	1.54726	-3.25029	-3.25582	-1.11401	2.92262	-9.51554	0.0840595	0.9988	0.130697	0.03509	0.0243387	0.920693	0.0383454	0.00924644
ENSMUSG00000035697	Hmha1	70719	histocompatibility (minor) HA-1	872	828	999	255	260	139	814	608	580	900	218	667	-2.09378	-0.442575	1.6512	-3.74498	-4.26864	-1.35903	3.14095	-13.4076	0.0518377	0.996095	0.212503	0.0352671	0.0150685	0.884424	0.0619866	0.00928533
ENSMUSG00000026981	Il1rn	16181	interleukin 1 receptor antagonist	1096	962	1411	130	43	23	694	684	431	1156	65	603	-4.48279	-0.953647	3.52914	-8.01193	-22.3591	-1.93676	11.5446	-258.126	0.0516785	0.996029	0.214169	0.0353651	0.0150292	0.883735	0.0625003	0.00932426
ENSMUSG00000061666	Gdpd1	66569	glycerophosphodiester phosphodiesterase domain containing 1	158	129	188	57	39	50	150	109	112	158	49	124	-1.68522	-0.352985	1.33224	-3.01746	-3.2159	-1.2772	2.51793	-8.09742	0.0526418	0.996201	0.21197	0.0355213	0.0152676	0.885429	0.0617311	0.0093633
ENSMUSG00000027540	Ptpn1	19246	protein tyrosine phosphatase, non-receptor type 1	1117	1000	1189	516	522	480	938	834	744	1102	506	839	-1.11921	-0.395611	0.723595	-1.8428	-2.17227	-1.3155	1.65129	-3.58706	0.0273033	0.965052	0.390032	0.0355496	0.00798897	0.763422	0.115927	0.00940227
ENSMUSG00000035158	Mitf	17342	microphthalmia-associated transcription factor	574	363	496	164	108	111	317	394	302	477	127	337	-1.90244	-0.485083	1.41736	-3.3198	-3.73845	-1.39967	2.67096	-9.98526	0.0433896	0.99283	0.25789	0.0357276	0.0125469	0.86244	0.0763746	0.00944139
ENSMUSG00000001763	Tspan33	232670	tetraspanin 33	87	74	94	23	12	11	98	60	54	85	15	71	-2.49061	-0.300666	2.18994	-4.68055	-5.62015	-1.23171	4.56287	-25.644	0.0763589	0.998527	0.148722	0.0357549	0.022401	0.914065	0.0423142	0.00948043
ENSMUSG00000074102	Rbm15b	109095	RNA binding motif protein 15B	31	36	47	153	136	159	115	100	91	38	149	102	1.97178	1.4266	-0.545186	2.51697	3.92252	2.68812	-1.45921	5.72378	0.00342896	0.038112	0.964155	0.0358601	0.0013043	0.0127308	0.605389	0.00951951
ENSMUSG00000050022	Amz1	231842	archaelysin family metallopeptidase 1	189	146	163	72	60	43	237	177	165	166	58	193	-1.52646	0.204071	1.73053	-3.25698	-2.88077	1.15194	3.31849	-9.5598	0.185285	0.99856	0.061963	0.0359277	0.0516076	0.914783	0.0180977	0.00955857
ENSMUSG00000071547	Nt5dc2	70021	5p-nucleotidase domain containing 2	215	218	228	76	77	62	198	125	136	220	72	153	-1.61192	-0.552944	1.05897	-2.67089	-3.05658	-1.46708	2.08345	-6.36822	0.0291303	0.970906	0.376507	0.0360492	0.0086446	0.778467	0.109838	0.0095977
ENSMUSG00000020607	Fam84a	105005	family with sequence similarity 84, member A	9	13	11	79	49	55	14	27	19	11	61	20	2.37531	0.785091	-1.59022	3.96552	5.18846	1.7232	-3.01094	15.6222	0.0312003	0.976491	0.359209	0.0363619	0.00932176	0.796654	0.104951	0.00963718
ENSMUSG00000022303	Dcstamp	75766	dentrocyte expressed seven transmembrane protein	209	130	229	21	20	7	234	145	95	189	16	158	-3.61704	-0.318089	3.29896	-6.916	-12.2698	-1.24668	9.84202	-120.76	0.088648	0.998828	0.133667	0.0365852	0.0257792	0.9215	0.039487	0.00967687
ENSMUSG00000041515	Irf8	15900	interferon regulatory factor 8	1013	1005	1158	336	307	201	1143	768	687	1058	281	866	-1.94029	-0.321655	1.61863	-3.55892	-3.83783	-1.24976	3.07084	-11.7854	0.0652501	0.997761	0.181614	0.0366625	0.0191883	0.901678	0.0523523	0.00971655
ENSMUSG00000030452	Nipa2	93790	non imprinted in Prader-Willi/Angelman syndrome 2 homolog (human)	763	691	760	412	366	389	596	626	565	738	389	596	-0.922946	-0.308209	0.614737	-1.53768	-1.89598	-1.23817	1.53128	-2.90328	0.0310511	0.975286	0.366814	0.0367684	0.00923597	0.792659	0.108428	0.00975627
ENSMUSG00000024948	Map4k2	26412	mitogen-activated protein kinase kinase kinase kinase 2	267	204	210	533	574	508	245	321	276	227	538	281	1.25333	0.307714	-0.945614	2.19894	2.38391	1.23774	-1.92601	4.59142	0.0469159	0.993851	0.254272	0.0370312	0.0133892	0.868704	0.0746851	0.00979627
ENSMUSG00000020611	Gna13	14674	guanine nucleotide binding protein, alpha 13	1330	1101	1406	559	516	439	1029	979	817	1279	504	942	-1.34099	-0.440825	0.900163	-2.24115	-2.53325	-1.35738	1.86628	-4.72774	0.0323836	0.977549	0.36262	0.0373905	0.00955491	0.799951	0.105648	0.00983667
ENSMUSG00000026669	Mcm10	70024	minichromosome maintenance deficient 10 (S. cerevisiae)	102	92	105	23	12	9	58	49	39	100	15	49	-2.83502	-1.03913	1.79589	-4.63091	-7.13552	-2.05499	3.47229	-24.7766	0.0270808	0.957981	0.4238	0.0374981	0.00788125	0.746676	0.130297	0.00987711
ENSMUSG00000031389	Arhgap4	171207	Rho GTPase activating protein 4	269	250	280	76	77	55	252	207	136	266	70	198	-1.94158	-0.469449	1.47213	-3.4137	-3.84125	-1.38458	2.77431	-10.6568	0.0483227	0.994202	0.252707	0.0375171	0.013881	0.870604	0.0738382	0.00991746
ENSMUSG00000028859	Csf3r	12986	colony stimulating factor 3 receptor (granulocyte)	107	82	88	30	38	20	87	92	82	93	29	87	-1.69375	-0.0863446	1.60741	-3.30116	-3.23497	-1.06168	3.04704	-9.85709	0.104316	0.999009	0.119191	0.0375538	0.0293422	0.927701	0.0351836	0.00995774
ENSMUSG00000037860	Aim2	383619	absent in melanoma 2	160	130	157	45	28	18	101	121	95	149	30	106	-2.38467	-0.494884	1.88979	-4.27447	-5.22226	-1.40921	3.70582	-19.3527	0.0565224	0.996368	0.220668	0.0378368	0.0165255	0.88699	0.0648278	0.00999833
ENSMUSG00000044328	Trp53i13	216964	transformation related protein 53 inducible protein 13	100	106	97	259	308	294	268	225	227	101	287	240	1.50047	1.2415	-0.258973	1.75944	2.82935	2.36444	-1.19663	3.38568	0.00180761	0.0075144	0.992952	0.0380751	0.000712613	0.00221439	0.775267	0.0100391
ENSMUSG00000002847	Pla1a	85031	phospholipase A1 member A	1181	1021	1281	501	481	369	1031	913	799	1161	450	914	-1.37161	-0.346135	1.02548	-2.39709	-2.5876	-1.27115	2.03564	-5.26741	0.0470724	0.993301	0.267933	0.0382849	0.013427	0.865283	0.079807	0.0100801
ENSMUSG00000036381	P2ry14	140795	purinergic receptor P2Y, G-protein coupled, 14	138	124	166	30	21	11	108	103	68	143	21	93	-2.86613	-0.630467	2.23567	-5.1018	-7.29109	-1.54807	4.70981	-34.3396	0.0546256	0.995753	0.235621	0.0385703	0.0158312	0.881445	0.0682675	0.0101214
ENSMUSG00000011884	Gltp	56356	glycolipid transfer protein	2707	2777	3403	1466	1146	1127	2425	2185	2232	2962	1246	2281	-1.25163	-0.370816	0.880817	-2.13245	-2.38111	-1.29308	1.84142	-4.38462	0.0389967	0.986968	0.323698	0.0386629	0.0113548	0.834326	0.0959926	0.0101627
ENSMUSG00000058715	Fcer1g	14127	Fc receptor, IgE, high affinity I, gamma polypeptide	3186	2914	3661	629	814	490	7756	3414	2978	3254	644	4716	-2.35965	0.404587	2.76423	-5.12388	-5.13245	1.32371	6.79387	-34.8692	0.219352	0.998178	0.0594766	0.0386814	0.0597355	0.907341	0.0172443	0.0102039
ENSMUSG00000039934	Gsap	212167	gamma-secretase activating protein	214	168	188	85	72	57	150	141	131	190	71	140	-1.42054	-0.430284	0.990258	-2.4108	-2.67686	-1.3475	1.98654	-5.31769	0.0380445	0.985561	0.333926	0.0388855	0.0111566	0.827891	0.0998612	0.0102453
ENSMUSG00000037003	Tenc1	209039	tensin like C1 domain-containing phosphatase	1129	1037	930	2360	2862	3074	1554	1896	1554	1032	2765	1668	1.41704	0.690342	-0.726696	2.14373	2.67037	1.61367	-1.65485	4.41905	0.0152968	0.732996	0.663019	0.0392258	0.00468391	0.443549	0.240973	0.0102871
ENSMUSG00000067916	Gm13139	666532	predicted gene 13139	364	325	466	130	111	82	324	266	226	385	108	272	-1.84309	-0.500099	1.34299	-3.18608	-3.58777	-1.41431	2.53676	-9.10132	0.0445468	0.991229	0.295777	0.0394197	0.0128703	0.85435	0.0875567	0.010329
ENSMUSG00000027035	Cers6	241447	ceramide synthase 6	643	459	630	215	202	200	441	412	333	577	205	395	-1.47264	-0.540541	0.932098	-2.40474	-2.77529	-1.45452	1.90805	-5.29539	0.0286518	0.95915	0.437728	0.0396869	0.00842414	0.748995	0.136144	0.0103712
ENSMUSG00000027087	Itgav	16410	integrin alpha V	1082	829	1047	397	353	319	870	728	609	986	357	736	-1.4623	-0.427817	1.03448	-2.49678	-2.75547	-1.3452	2.04838	-5.64425	0.0409382	0.987901	0.325253	0.0398788	0.0119259	0.838542	0.0975965	0.0104135
ENSMUSG00000000915	Hip1r	29816	huntingtin interacting protein 1 related	160	96	125	378	383	374	205	195	205	127	378	202	1.60086	0.695231	-0.905631	2.50649	3.03325	1.61914	-1.87336	5.68237	0.0207337	0.878603	0.564399	0.0401967	0.00644567	0.613005	0.190007	0.0104562
ENSMUSG00000070031	Sp140	434484	Sp140 nuclear body protein	325	351	390	181	151	150	409	370	290	355	160	356	-1.14644	-0.00686707	1.13957	-2.28602	-2.21367	-1.00477	2.20316	-4.87707	0.13078	0.999086	0.108333	0.0403667	0.0356795	0.934129	0.0321866	0.010499
ENSMUSG00000060147	Serpinb6a	20719	serine (or cysteine) peptidase inhibitor, clade B, member 6a	7333	7063	7935	3095	3898	3436	9324	7036	6732	7443	3476	7698	-1.10301	0.0347174	1.13773	-2.24075	-2.14803	1.02436	2.20035	-4.72641	0.150465	0.99906	0.0967955	0.0410032	0.0417569	0.930667	0.0280833	0.0105426
ENSMUSG00000028927	Padi2	18600	peptidyl arginine deiminase, type II	123	107	157	15	28	11	154	91	75	129	18	107	-2.90453	-0.322166	2.58236	-5.48688	-7.48771	-1.25021	5.98918	-44.8453	0.0904931	0.998652	0.160639	0.0410184	0.0263247	0.916944	0.0453555	0.010586
ENSMUSG00000097731	2700016F22Rik	NA		0	2	0	338	690	565	767	252	197	1	531	405	9.28902	8.69326	-0.59576	9.88478	625.568	413.936	-1.51127	945.4	0.000877654	0.00147908	0.998645	0.0410884	0.00037402	0.000226006	0.885679	0.0106295
ENSMUSG00000026123	Plekhb2	226971	pleckstrin homology domain containing, family B (evectins) member 2	1691	1324	1712	673	475	517	1089	1027	946	1576	555	1021	-1.51053	-0.618415	0.892112	-2.40264	-2.84914	-1.53519	1.85589	-5.2877	0.024192	0.919965	0.522896	0.0412632	0.00710053	0.673655	0.169357	0.0106731
ENSMUSG00000012443	Kif11	16551	kinesin family member 11	267	186	219	51	28	29	77	58	69	224	36	68	-2.66453	-1.70632	0.958209	-3.62274	-6.34021	-3.26328	1.9429	-12.3184	0.0067349	0.15963	0.908629	0.0413079	0.00218624	0.0648593	0.472307	0.0107166
ENSMUSG00000035246	Pcyt1b	236899	phosphate cytidylyltransferase 1, choline, beta isoform	34	23	36	8	8	5	20	14	19	31	7	18	-2.04631	-0.77685	1.26946	-3.31577	-4.13048	-1.71339	2.41071	-9.9574	0.0281825	0.951084	0.46964	0.0414421	0.00828677	0.731661	0.145549	0.0107602
ENSMUSG00000045658	Pid1	98496	phosphotyrosine interaction domain containing 1	1611	1352	1637	686	587	480	958	1034	1091	1533	584	1027	-1.40135	-0.574127	0.827225	-2.22858	-2.64149	-1.48878	1.77427	-4.68672	0.0243693	0.92005	0.525367	0.0416098	0.00717569	0.673869	0.170527	0.0108038
ENSMUSG00000072704	2700089E24Rik	381820	RIKEN cDNA 2700089E24 gene	1059	1371	1113	2651	2635	2823	1704	1722	1893	1181	2703	1773	1.2027	0.593739	-0.608957	1.81165	2.30169	1.50915	-1.52516	3.51044	0.0157634	0.72038	0.687456	0.0417019	0.00479754	0.432917	0.259624	0.0108476
ENSMUSG00000029402	Snrnp35	76167	small nuclear ribonucleoprotein 35 (U11/U12)	134	158	130	76	63	68	123	112	121	141	69	119	-1.0234	-0.243021	0.780383	-1.80379	-2.03271	-1.18347	1.71759	-3.49136	0.0549974	0.994771	0.268649	0.041881	0.0159939	0.874319	0.0803817	0.0108914
ENSMUSG00000029840	Mtpn	14489	myotrophin	4208	3691	4155	1899	1681	1673	2709	2653	2270	4018	1751	2544	-1.19811	-0.661099	0.537014	-1.73513	-2.29439	-1.58129	1.45097	-3.32909	0.0115328	0.478854	0.792624	0.0420323	0.00357032	0.254294	0.335086	0.0109353
ENSMUSG00000032125	Robo4	74144	roundabout homolog 4 (Drosophila)	924	639	555	2033	2396	2047	1038	1100	1026	706	2159	1055	1.64123	0.611672	-1.02956	2.67079	3.11932	1.52803	-2.0414	6.36779	0.0298745	0.957061	0.462888	0.0424195	0.00883927	0.744792	0.143635	0.0109797
ENSMUSG00000022102	Dok2	13449	docking protein 2	1039	992	1181	259	307	160	1439	753	863	1071	242	1018	-2.18955	-0.127029	2.06252	-4.25207	-4.56164	-1.09204	4.17716	-19.0547	0.114375	0.998988	0.13656	0.0426425	0.0313885	0.926739	0.0396839	0.0110242
ENSMUSG00000078452	Raet1d	56554	retinoic acid early transcript delta	35	28	32	2	6	2	14	14	11	32	3	13	-3.23657	-1.2534	1.98317	-5.21973	-9.42549	-2.38403	3.9536	-37.2646	0.0279698	0.945575	0.489925	0.042651	0.00823229	0.720623	0.153689	0.0110686
ENSMUSG00000026809	1700026L06Rik	69987	RIKEN cDNA 1700026L06 gene	26	22	25	4	2	7	24	22	29	24	4	25	-2.4472	0.0402963	2.4875	-4.9347	-5.45357	1.02833	5.60805	-30.5839	0.148652	0.999079	0.105775	0.0427962	0.0410595	0.932788	0.0313511	0.0111131
ENSMUSG00000050345	4930486L24Rik	214639	RIKEN cDNA 4930486L24 gene	37	53	36	125	148	132	78	92	73	42	135	81	1.68841	0.950533	-0.73788	2.42629	3.22302	1.93259	-1.66772	5.37511	0.0110626	0.434313	0.813164	0.0428987	0.00339822	0.216868	0.350136	0.0111576
ENSMUSG00000006281	Tep1	21745	telomerase associated protein 1	1086	943	1150	512	458	462	947	749	776	1060	477	824	-1.14708	-0.365962	0.78112	-1.9282	-2.21466	-1.28874	1.71846	-3.80581	0.0391115	0.982305	0.378971	0.0429754	0.0114212	0.816975	0.110909	0.0112021
ENSMUSG00000027253	Lrp4	228357	low density lipoprotein receptor-related protein 4	57	48	65	13	14	14	29	35	20	57	14	28	-2.01144	-1.03607	0.975369	-2.98681	-4.03185	-2.05064	1.96614	-7.92719	0.0147	0.646134	0.734977	0.0435654	0.0045371	0.367565	0.292028	0.0112473
ENSMUSG00000044162	Tnip3	414084	TNFAIP3 interacting protein 3	490	442	542	68	41	14	291	280	228	491	41	266	-3.82142	-0.8865	2.93492	-6.75633	-14.1371	-1.84869	7.64712	-108.108	0.0587229	0.995223	0.270732	0.043669	0.0170695	0.877417	0.0809581	0.0112925
ENSMUSG00000019951	Uhrf1bp1l	75089	UHRF1 (ICBP90) binding protein 1-like	905	760	958	350	294	382	526	582	519	874	342	542	-1.3537	-0.68395	0.66975	-2.02345	-2.55567	-1.60653	1.5908	-4.06555	0.0156271	0.686531	0.718348	0.0438684	0.0047594	0.404241	0.280046	0.0113379
ENSMUSG00000021665	Hexb	15212	hexosaminidase B	3200	2355	2765	805	985	986	3529	2082	2356	2773	925	2655	-1.57814	-0.0892346	1.48891	-3.06706	-2.98586	-1.06381	2.80677	-8.38061	0.11876	0.998994	0.140007	0.0441641	0.0329192	0.927023	0.0404838	0.0113836
ENSMUSG00000036904	Fzd8	14370	frizzled homolog 8 (Drosophila)	68	77	60	181	143	175	83	102	89	68	166	91	1.27932	0.420056	-0.859266	2.13859	2.42725	1.33798	-1.81411	4.40331	0.0386281	0.979798	0.399945	0.0442924	0.0112886	0.807524	0.12094	0.0114293
ENSMUSG00000047407	Tgif1	21815	TGFB-induced factor homeobox 1	310	263	341	104	132	139	351	297	249	305	125	299	-1.28317	-0.0323799	1.25079	-2.53397	-2.43374	-1.0227	2.37973	-5.79163	0.133184	0.999069	0.125871	0.0443551	0.0361161	0.93147	0.0368465	0.0114749
ENSMUSG00000020422	Tns3	319939	tensin 3	1717	1182	1721	482	339	305	694	763	687	1540	375	715	-2.04242	-1.08717	0.955253	-2.99768	-4.11937	-2.12457	1.93892	-7.98713	0.0137586	0.579301	0.769322	0.044752	0.00416087	0.317214	0.316202	0.011521
ENSMUSG00000031659	Adcy7	11513	adenylate cyclase 7	2066	1435	1907	157	95	32	429	788	619	1803	95	612	-4.49675	-1.58427	2.91247	-7.40922	-22.5764	-2.99857	7.52907	-169.98	0.0350669	0.970451	0.442125	0.0450184	0.0103961	0.777055	0.137618	0.0115674
ENSMUSG00000036887	C1qa	12259	complement component 1, q subcomponent, alpha polypeptide	7888	7549	8077	2160	2613	1794	17246	8013	8236	7838	2189	11165	-1.85647	0.414214	2.27069	-4.12716	-3.62121	1.33257	4.82553	-17.4742	0.282114	0.997438	0.0596257	0.0450572	0.0799094	0.897669	0.0173647	0.0116136
ENSMUSG00000073758	Sh3d21	66938	SH3 domain containing 21	34	30	32	83	104	109	44	62	62	32	99	56	1.58597	0.766267	-0.819702	2.40567	3.00209	1.70086	-1.76504	5.29882	0.0182893	0.770157	0.684203	0.0454729	0.00578326	0.480328	0.256616	0.0116603
ENSMUSG00000024691	Fam111a	107373	family with sequence similarity 111, member A	1184	877	1047	370	289	239	535	573	478	1036	299	529	-1.80289	-0.963754	0.839135	-2.64202	-3.48918	-1.95038	1.78898	-6.24207	0.0138381	0.573287	0.775707	0.0455243	0.0042141	0.313462	0.321073	0.011707
ENSMUSG00000053965	Pde5a	242202	phosphodiesterase 5A, cGMP-specific	100	69	90	240	181	207	100	99	100	86	209	99	1.28514	0.225314	-1.05983	2.34498	2.43707	1.16903	-2.08469	5.08052	0.0777059	0.997636	0.223844	0.0456157	0.0226983	0.899977	0.0658703	0.0117536
ENSMUSG00000038034	Igsf8	140559	immunoglobulin superfamily, member 8	846	699	823	391	396	330	925	697	728	789	372	784	-1.08272	-0.0164428	1.06628	-2.149	-2.11803	-1.01146	2.09402	-4.4352	0.141559	0.99908	0.124775	0.0456796	0.0390065	0.932966	0.0364727	0.0118002
ENSMUSG00000028016	Ints12	71793	integrator complex subunit 12	313	288	294	149	128	146	188	214	222	298	141	208	-1.07997	-0.521995	0.557972	-1.63794	-2.11399	-1.43594	1.4722	-3.11221	0.0184736	0.771134	0.686541	0.0459463	0.00586342	0.481097	0.258498	0.011847
ENSMUSG00000026678	Rgs5	19737	regulator of G-protein signaling 5	5567	3524	3608	13947	12934	10117	3945	5062	4477	4233	12333	4495	1.56273	0.112364	-1.45036	3.01309	2.95412	1.081	-2.73277	8.07291	0.116713	0.998932	0.153252	0.0460327	0.0321813	0.924693	0.0433727	0.0118939
ENSMUSG00000019876	Pkib	18768	protein kinase inhibitor beta, cAMP dependent, testis specific	265	255	283	104	117	82	418	253	266	268	101	312	-1.41732	0.184119	1.60144	-3.01877	-2.6709	1.13612	3.03447	-8.10475	0.22486	0.998629	0.0794947	0.0462527	0.0623155	0.916373	0.0227873	0.0119409
ENSMUSG00000034023	Fancd2	211651	Fanconi anemia, complementation group D2	74	47	63	15	9	9	24	18	21	61	11	21	-2.44801	-1.49036	0.957645	-3.40565	-5.45663	-2.8096	1.94214	-10.5975	0.00927993	0.270709	0.883617	0.0466407	0.00300142	0.131573	0.43471	0.0119883
ENSMUSG00000035686	Thrsp	21835	thyroid hormone responsive	1733	3560	1653	16644	17726	18108	10010	7989	10028	2315	17493	9343	3.01074	2.09882	-0.911919	3.92266	8.05979	4.2836	-1.88155	15.1649	0.0054283	0.0751847	0.957188	0.0468434	0.00189592	0.0256581	0.58242	0.0120358
ENSMUSG00000030793	Pycard	66824	PYD and CARD domain containing	609	694	737	147	163	105	1209	544	502	680	138	752	-2.31347	0.0286084	2.34208	-4.65555	-4.97077	1.02003	5.07032	-25.2034	0.159145	0.999083	0.116584	0.0469826	0.0438929	0.933358	0.0337477	0.0120834
ENSMUSG00000027534	Snx16	74718	sorting nexin 16	162	149	152	51	70	68	98	118	109	154	63	109	-1.2978	-0.508373	0.789425	-2.08722	-2.45853	-1.42245	1.72839	-4.2493	0.0303714	0.94527	0.521161	0.0471263	0.00897977	0.719496	0.167796	0.0121311
ENSMUSG00000043008	Klhl6	239743	kelch-like 6	201	162	174	70	63	46	138	109	111	179	60	119	-1.58384	-0.585581	0.998258	-2.5821	-2.99766	-1.50064	1.99759	-5.98809	0.0341466	0.962059	0.484489	0.0475632	0.0102123	0.755911	0.150583	0.0121793
ENSMUSG00000031833	Mast3	546071	microtubule associated serine/threonine kinase 3	362	323	416	168	128	102	297	284	280	367	132	287	-1.49083	-0.348891	1.14194	-2.63277	-2.81051	-1.27358	2.20678	-6.20216	0.0636888	0.995249	0.290696	0.0477835	0.0188355	0.877584	0.0854181	0.0122276
ENSMUSG00000016534	Lamp2	16784	lysosomal-associated membrane protein 2	7984	6711	7529	3562	3688	3595	6620	5864	5264	7408	3615	5916	-1.03143	-0.32697	0.704459	-1.73589	-2.04405	-1.25438	1.62953	-3.33084	0.0442233	0.983896	0.400972	0.0479913	0.0127618	0.821856	0.121655	0.012276
ENSMUSG00000047180	Neurl3	214854	neuralized homolog 3 homolog (Drosophila)	738	732	856	297	327	194	918	772	642	775	273	777	-1.53533	-0.00735411	1.52797	-3.0633	-2.89854	-1.00511	2.88381	-8.35883	0.153504	0.999086	0.126077	0.048107	0.0424582	0.934348	0.0370328	0.0123245
ENSMUSG00000046480	Scn4b	399548	sodium channel, type IV, beta	11	4	11	53	54	39	11	11	9	9	49	11	2.4786	0.348864	-2.12974	4.60834	5.57357	1.27356	-4.37638	24.392	0.095074	0.99833	0.20674	0.048754	0.0272156	0.910234	0.0597011	0.0123737
ENSMUSG00000009654	Oit3	18302	oncoprotein induced transcript 3	71	48	68	6	8	2	54	36	28	62	5	40	-3.61821	-0.672338	2.94587	-6.56408	-12.2798	-1.59365	7.70541	-94.6205	0.0795384	0.997391	0.245228	0.0488053	0.0231989	0.897185	0.0715907	0.0124229
ENSMUSG00000030867	Plk1	18817	polo-like kinase 1	176	121	143	30	25	18	73	43	46	147	24	54	-2.59485	-1.47129	1.12356	-3.7184	-6.04125	-2.7727	2.17883	-13.1629	0.0124732	0.447611	0.83516	0.0489837	0.00379752	0.225761	0.375502	0.0124722
ENSMUSG00000061100	Retnla	57262	resistin like alpha	1877	2262	2061	7156	9384	7268	6251	4322	4231	2067	7936	4934	1.93366	1.23558	-0.698083	2.63175	3.82024	2.35476	-1.62235	6.19775	0.00817538	0.187383	0.917696	0.0490028	0.00254681	0.0810441	0.490339	0.0125214
ENSMUSG00000027775	Mfsd1	66868	major facilitator superfamily domain containing 1	2222	1821	2199	996	931	947	1715	1531	1390	2081	958	1546	-1.11308	-0.428125	0.684955	-1.79803	-2.16307	-1.34548	1.60765	-3.47746	0.0327995	0.952563	0.517851	0.0490583	0.00976163	0.735261	0.165444	0.0125705
ENSMUSG00000048096	Lmod1	93689	leiomodin 1 (smooth muscle)	91	55	42	365	308	341	70	125	109	63	338	101	2.49422	0.720739	-1.77349	4.26771	5.63425	1.64803	-3.41879	19.2623	0.0515698	0.989704	0.366055	0.0492224	0.0149899	0.846643	0.108081	0.0126197
ENSMUSG00000000957	Mmp14	17387	matrix metallopeptidase 14 (membrane-inserted)	1954	1273	2013	614	583	556	1141	1170	1075	1747	585	1129	-1.54985	-0.600838	0.949011	-2.49886	-2.92786	-1.5166	1.93055	-5.65238	0.0324693	0.950299	0.52433	0.0492839	0.00961389	0.729864	0.169747	0.0126688
ENSMUSG00000031776	Arl2bp	107566	ADP-ribosylation factor-like 2 binding protein	621	625	619	1147	1255	1271	904	838	946	622	1224	896	0.97543	0.525332	-0.450097	1.42553	1.96623	1.43927	-1.36613	2.68613	0.0147635	0.574108	0.793881	0.0493606	0.0045913	0.314715	0.335763	0.0127179
ENSMUSG00000001657	Hoxc8	15426	homeobox C8	326	473	419	1164	1326	1496	934	850	907	406	1329	897	1.71883	1.15836	-0.560466	2.27929	3.29169	2.23204	-1.47475	4.8544	0.00666639	0.11317	0.945068	0.0494725	0.00214088	0.0426977	0.549215	0.0127671
ENSMUSG00000028793	Rnf19b	75234	ring finger protein 19B	783	773	757	442	389	401	586	704	656	771	411	649	-0.909754	-0.252583	0.657171	-1.56693	-1.87873	-1.19134	1.57699	-2.96273	0.0545426	0.991331	0.351801	0.049486	0.0157905	0.854884	0.102536	0.0128161
ENSMUSG00000030317	Timp4	110595	tissue inhibitor of metalloproteinase 4	875	858	391	5922	8495	7700	3573	4383	4089	708	7372	4015	3.45443	2.58895	-0.865483	4.31991	10.9619	6.0166	-1.82195	19.9721	0.00410483	0.0344189	0.979601	0.0494911	0.00147641	0.0109681	0.672294	0.012865
ENSMUSG00000031586	Rbpms	19663	RNA binding protein gene with multiple splicing	584	699	624	1232	1253	1223	858	887	822	635	1236	856	0.963417	0.43285	-0.530567	1.49398	1.94992	1.3499	-1.4445	2.81666	0.0239826	0.8679	0.638811	0.0496323	0.00705078	0.600226	0.2306	0.0129139
ENSMUSG00000024164	C3	12266	complement component 3	16545	14102	13970	6495	7753	5342	14791	14360	12148	14873	6530	13766	-1.19958	-0.112398	1.08718	-2.28676	-2.29673	-1.08102	2.12459	-4.87959	0.11598	0.998812	0.177089	0.049829	0.0319821	0.921053	0.0504843	0.012963
ENSMUSG00000012187	Mogat1	68393	monoacylglycerol O-acyltransferase 1	42	96	60	336	375	501	154	149	176	66	404	160	2.66512	1.34859	-1.31653	3.98165	6.34281	2.54664	-2.49066	15.7978	0.0179687	0.70874	0.742883	0.0501759	0.00560222	0.422887	0.29456	0.0130125
ENSMUSG00000032816	Igdcc4	56741	immunoglobulin superfamily, DCC subclass, member 4	57	40	50	13	12	7	20	20	25	49	11	22	-2.19503	-1.16148	1.03354	-3.22857	-4.57898	-2.23687	2.04705	-9.37338	0.0158697	0.61826	0.781605	0.0502847	0.00483586	0.346944	0.326927	0.0130619
ENSMUSG00000036894	Rap2b	74012	RAP2B, member of RAS oncogene family	835	693	856	308	334	342	797	588	564	795	328	650	-1.2692	-0.301179	0.968017	-2.23721	-2.41027	-1.23215	1.95615	-4.71485	0.0662124	0.995132	0.305251	0.0503817	0.0193677	0.876796	0.0903496	0.0131113
ENSMUSG00000020078	Vps26a	30930	vacuolar protein sorting 26 homolog A (yeast)	1673	1689	1728	913	812	908	1196	1299	1178	1697	878	1224	-0.952814	-0.471921	0.480892	-1.43371	-1.93564	-1.38696	1.39561	-2.7014	0.0191512	0.747216	0.725274	0.0504521	0.00608549	0.45965	0.285507	0.0131607
ENSMUSG00000019992	Mtfr2	71804	mitochondrial fission regulator 2	47	39	35	8	6	4	31	25	15	41	6	24	-2.75743	-0.807514	1.94992	-4.70735	-6.76191	-1.75019	3.86352	-26.1248	0.052242	0.989242	0.378232	0.0507154	0.0151083	0.844428	0.110552	0.0132103
ENSMUSG00000092274	Neat1	66961	nuclear paraspeckle assembly transcript 1 (non-protein coding)	3164	5067	3956	13023	17604	18272	6412	8419	8735	4062	16300	7855	2.01504	0.964725	-1.05031	3.06535	4.04191	1.95169	-2.07098	8.37073	0.0211935	0.800046	0.698289	0.0510778	0.00659968	0.516329	0.264865	0.0132603
ENSMUSG00000049526	Tmem202	73893	transmembrane protein 202	83	78	97	28	29	16	103	80	64	86	24	82	-1.84738	-0.0907138	1.75667	-3.60405	-3.59847	-1.0649	3.37917	-12.1598	0.139261	0.99902	0.154533	0.0511001	0.0381069	0.928314	0.0438048	0.0133101
ENSMUSG00000028337	Coro2a	107684	coronin, actin binding protein 2A	344	268	392	113	117	119	329	252	215	335	116	266	-1.50207	-0.337353	1.16472	-2.66679	-2.83249	-1.26344	2.24189	-6.35015	0.0712795	0.995907	0.294884	0.051396	0.0208525	0.882716	0.0872504	0.0133602
ENSMUSG00000005103	Wdr1	22388	WD repeat domain 1	4420	3775	4661	1933	1945	1842	3339	2902	2676	4285	1907	2973	-1.16295	-0.528016	0.634929	-1.79787	-2.23914	-1.44195	1.55286	-3.47708	0.0243452	0.861689	0.655243	0.0515154	0.00715067	0.590556	0.237493	0.0134104
ENSMUSG00000049625	Tifab	212937	TRAF-interacting protein with forkhead-associated domain, family member B	382	347	436	115	78	59	374	260	203	389	84	279	-2.25313	-0.51626	1.73687	-3.99001	-4.76717	-1.43024	3.33312	-15.8896	0.070327	0.995669	0.301165	0.0516914	0.0205689	0.881021	0.0891033	0.0134606
ENSMUSG00000006519	Cyba	13057	cytochrome b-245, alpha polypeptide	3636	4139	4472	894	1232	767	9530	4086	4180	4082	964	5932	-2.10444	0.42485	2.52929	-4.63372	-4.3003	1.34243	5.77286	-24.825	0.295945	0.997869	0.0721446	0.0517829	0.0851111	0.903017	0.0202295	0.0135108
ENSMUSG00000002103	Acp2	11432	acid phosphatase 2, lysosomal	1623	1323	1547	686	684	649	1263	1081	979	1498	673	1108	-1.14835	-0.437699	0.710654	-1.85901	-2.21661	-1.35444	1.63655	-3.62758	0.0353572	0.956811	0.52468	0.0518599	0.0105497	0.743704	0.170137	0.013561
ENSMUSG00000035671	Zswim4	212168	zinc finger SWIM-type containing 4	230	206	210	83	79	73	103	148	145	215	78	132	-1.45552	-0.722517	0.733006	-2.18853	-2.74256	-1.65006	1.6621	-4.5584	0.0196708	0.748566	0.73251	0.0520148	0.00621003	0.460198	0.290225	0.0136113
ENSMUSG00000023994	Nfya	18044	nuclear transcription factor-Y alpha	866	608	720	261	245	273	359	434	403	731	260	399	-1.47879	-0.863535	0.615252	-2.09404	-2.78714	-1.81949	1.53183	-4.26941	0.0120929	0.389495	0.863891	0.0520716	0.0037308	0.189777	0.408113	0.0136615
ENSMUSG00000040734	Ppp1r13l	333654	protein phosphatase 1, regulatory (inhibitor) subunit 13 like	138	110	111	255	250	273	170	175	153	120	259	166	1.12121	0.476321	-0.644885	1.76609	2.17529	1.39119	-1.56361	3.40131	0.0287372	0.913137	0.605157	0.0523182	0.00845174	0.662722	0.212034	0.0137119
ENSMUSG00000028427	Aqp7	11832	aquaporin 7	1061	1096	1030	2330	2428	3106	1537	1808	1733	1062	2622	1692	1.29143	0.668788	-0.622642	1.91407	2.44771	1.58974	-1.53969	3.76871	0.0176236	0.672025	0.769409	0.0523262	0.00542076	0.391906	0.316551	0.0137622
ENSMUSG00000078485	Plekhn1	231002	pleckstrin homology domain containing, family N member 1	126	101	123	32	18	11	110	133	77	117	20	106	-2.63162	-0.162026	2.46959	-5.10121	-6.19721	-1.11886	5.53888	-34.3256	0.136312	0.99898	0.164754	0.0523728	0.0372147	0.926484	0.0482272	0.0138124
ENSMUSG00000021373	Cap2	67252	CAP, adenylate cyclase-associated protein, 2 (yeast)	23	13	15	106	49	78	11	12	18	17	78	14	2.12369	-0.28764	-2.41133	4.53503	4.35808	-1.22064	-5.31966	23.1835	0.252747	0.998605	0.0883721	0.0526968	0.0701711	0.915841	0.0258632	0.0138629
ENSMUSG00000022772	Senp5	320213	SUMO/sentrin specific peptidase 5	231	184	215	64	46	59	63	66	64	210	56	64	-1.90481	-1.69927	0.20554	-2.11035	-3.74459	-3.24736	1.15312	-4.31796	0.001612	0.00376244	0.997692	0.0527734	0.000639251	0.000816917	0.854528	0.0139134
ENSMUSG00000046410	Kcnk6	52150	potassium inwardly-rectifying channel, subfamily K, member 6	378	277	359	121	115	84	244	207	187	338	107	212	-1.66473	-0.665173	0.999558	-2.66429	-3.17054	-1.58576	1.99939	-6.33915	0.0329333	0.942486	0.561599	0.0528208	0.00979123	0.715075	0.188839	0.0139638
ENSMUSG00000078202	Nrarp	67122	Notch-regulated ankyrin repeat protein	208	196	144	1096	754	744	268	212	410	182	864	297	2.23471	0.662948	-1.57176	3.80646	4.70667	1.58332	-2.97267	13.9914	0.053549	0.988837	0.393046	0.0528408	0.0155478	0.84253	0.117362	0.0140141
ENSMUSG00000024617	Camk2a	12322	calcium/calmodulin-dependent protein kinase II alpha	77	72	112	21	24	18	53	41	36	87	21	43	-2.00467	-0.991532	1.01314	-3.01781	-4.01297	-1.9883	2.01829	-8.09934	0.0202239	0.757176	0.732375	0.052902	0.00631567	0.468833	0.289863	0.0140643
ENSMUSG00000022125	Cln5	211286	ceroid-lipofuscinosis, neuronal 5	746	766	744	414	401	339	565	599	558	752	385	574	-0.971674	-0.390522	0.581152	-1.55283	-1.96112	-1.31087	1.49604	-2.93391	0.0327241	0.940472	0.566915	0.053082	0.00967304	0.71112	0.191952	0.0141147
ENSMUSG00000031165	Was	22376	Wiskott-Aldrich syndrome homolog (human)	533	418	532	98	63	29	235	282	273	494	63	263	-3.11647	-0.901879	2.21459	-5.33105	-8.67261	-1.8685	4.64148	-40.2538	0.0557547	0.990032	0.384419	0.0532451	0.01632	0.848246	0.1127	0.0141651
ENSMUSG00000057176	Gm166	233899	predicted gene 166	27	26	17	93	77	78	54	50	51	24	83	52	1.82054	1.14757	-0.672966	2.4935	3.53213	2.21541	-1.59435	5.63144	0.00944407	0.225541	0.91498	0.0533224	0.00304202	0.105682	0.483765	0.0142155
ENSMUSG00000067279	Ppp1r3c	53412	protein phosphatase 1, regulatory (inhibitor) subunit 3C	127	177	138	429	498	704	232	151	210	147	544	198	1.86316	0.414296	-1.44887	3.31203	3.63804	1.33265	-2.72993	9.93161	0.0746679	0.996072	0.300055	0.0533542	0.0216681	0.884155	0.0884838	0.0142658
ENSMUSG00000036918	Ttc7	225049	tetratricopeptide repeat domain 7	557	546	613	287	260	234	468	371	420	572	260	420	-1.13873	-0.450921	0.687813	-1.82655	-2.20188	-1.36691	1.61084	-3.54687	0.0340497	0.946279	0.558619	0.0536138	0.0101522	0.722138	0.18728	0.0143163
ENSMUSG00000037907	Ankrd13b	268445	ankyrin repeat domain 13b	139	134	191	49	59	43	147	125	99	155	50	123	-1.60311	-0.32394	1.27917	-2.88227	-3.03797	-1.25174	2.42699	-7.3731	0.081728	0.996937	0.279451	0.0536966	0.0236092	0.891893	0.0827126	0.0143668
ENSMUSG00000052566	Hook2	170833	hook homolog 2 (Drosophila)	79	76	84	47	44	48	71	72	68	79	46	71	-0.769217	-0.165832	0.603385	-1.3726	-1.70434	-1.12181	1.51928	-2.58937	0.0773935	0.996399	0.294125	0.0537655	0.0225988	0.887374	0.0869447	0.0144172
ENSMUSG00000089715	Cbx6	494448	chromobox 6	543	382	493	979	1023	1077	589	529	508	473	1027	542	1.13209	0.209568	-0.922524	2.05462	2.19176	1.15634	-1.89543	4.15433	0.0876843	0.997472	0.262701	0.0537782	0.0254569	0.898032	0.0777983	0.0144676
ENSMUSG00000075590	Nrbp2	223649	nuclear receptor binding protein 2	128	198	129	599	711	829	328	461	425	152	713	405	2.24626	1.42775	-0.818513	3.06477	4.74452	2.69026	-1.76359	8.36737	0.00923746	0.211492	0.920084	0.0537882	0.00297444	0.0956306	0.494563	0.0145178
ENSMUSG00000020250	Txnrd1	50493	thioredoxin reductase 1	1692	1424	1740	807	697	749	1094	1315	1228	1619	751	1212	-1.1048	-0.415722	0.689081	-1.79388	-2.1507	-1.33397	1.61226	-3.46747	0.0378592	0.961209	0.526193	0.054127	0.0110264	0.753963	0.171306	0.0145683
ENSMUSG00000045165	AI467606	101602	expressed sequence AI467606	245	194	253	106	105	91	247	178	212	231	101	213	-1.18564	-0.120378	1.06526	-2.25091	-2.27465	-1.08702	2.09255	-4.75982	0.12222	0.998764	0.195561	0.0543787	0.0337337	0.919717	0.0564638	0.014619
ENSMUSG00000006356	Crip2	68337	cysteine rich protein 2	1315	1204	933	3210	3726	3069	2029	1563	2011	1151	3335	1867	1.54409	0.702458	-0.84163	2.38572	2.9162	1.62727	-1.79207	5.22604	0.0257247	0.865249	0.668242	0.0544893	0.00748167	0.596477	0.244436	0.0146697
ENSMUSG00000021728	Emb	13723	embigin	602	551	597	193	121	84	516	428	341	583	133	429	-2.21592	-0.463311	1.75261	-3.96852	-4.64577	-1.3787	3.36967	-15.6547	0.0812698	0.996695	0.291614	0.0549785	0.0235059	0.889936	0.0857236	0.014721
ENSMUSG00000038608	Dock10	210293	dedicator of cytokinesis 10	804	589	801	280	252	284	406	393	398	731	272	399	-1.41193	-0.857917	0.554011	-1.96594	-2.66092	-1.81242	1.46816	-3.90667	0.0112748	0.309675	0.895822	0.0554189	0.00347626	0.15196	0.451885	0.0147726
ENSMUSG00000028359	Orm3	18407	orosomucoid 3	6	12	2	176	204	269	71	111	84	7	217	89	5.12601	3.84428	-1.28173	6.40773	34.9207	14.363	-2.4313	84.9025	0.00464801	0.0383349	0.981076	0.0555655	0.00164372	0.0131575	0.681942	0.0148243
ENSMUSG00000025574	Tk1	21877	thymidine kinase 1	426	428	453	104	54	46	374	224	182	436	68	260	-2.76069	-0.810647	1.95004	-4.71073	-6.77719	-1.754	3.86385	-26.1861	0.0573869	0.989623	0.401304	0.0558065	0.0167322	0.846257	0.122013	0.0148762
ENSMUSG00000020363	Gfpt2	14584	glutamine fructose-6-phosphate transaminase 2	423	428	435	157	192	130	361	260	340	429	160	320	-1.43818	-0.435967	1.00222	-2.4404	-2.70979	-1.35282	2.00307	-5.42791	0.0551349	0.988042	0.415779	0.0559489	0.0161159	0.839135	0.128123	0.0149281
ENSMUSG00000052921	Arhgef15	442801	Rho guanine nucleotide exchange factor (GEF) 15	576	407	374	1039	1225	1029	545	514	486	452	1097	515	1.29872	0.209918	-1.0888	2.38752	2.4601	1.15662	-2.12697	5.23256	0.10006	0.998028	0.248303	0.055987	0.0283792	0.905359	0.0727118	0.0149799
ENSMUSG00000039637	Coro7	78885	coronin 7	538	464	593	236	242	180	384	428	372	532	219	395	-1.28078	-0.425284	0.855494	-2.13627	-2.4297	-1.34284	1.80938	-4.39625	0.0486778	0.981373	0.462004	0.0563616	0.0141473	0.81323	0.143256	0.0150321
ENSMUSG00000024140	Epas1	13819	endothelial PAS domain protein 1	4519	3428	3751	7893	7966	7798	3804	4713	4462	3899	7886	4326	1.02567	0.153901	-0.871774	1.89745	2.03591	1.11257	-1.82991	3.72554	0.105625	0.99823	0.239836	0.0565274	0.0296503	0.908231	0.0691003	0.0150844
ENSMUSG00000020654	Adcy3	104111	adenylate cyclase 3	1169	812	1225	232	186	207	315	551	545	1069	208	471	-2.3398	-1.20524	1.13455	-3.47435	-5.06231	-2.30576	2.19551	-11.1143	0.019652	0.699346	0.778269	0.0570842	0.00618916	0.41636	0.323492	0.0151372
ENSMUSG00000031700	Gpt2	108682	glutamic pyruvate transaminase (alanine aminotransferase) 2	859	1120	902	2279	2221	2737	1218	1552	1378	960	2413	1383	1.33211	0.528371	-0.803742	2.13585	2.51771	1.4423	-1.74562	4.39497	0.0363788	0.948105	0.574874	0.0572695	0.0107057	0.72605	0.198131	0.0151902
ENSMUSG00000036875	Dna2	327762	DNA replication helicase 2 homolog (yeast)	84	57	87	28	28	25	66	52	50	76	27	56	-1.47101	-0.425177	1.04583	-2.51684	-2.77216	-1.34274	2.06456	-5.72328	0.0613266	0.990522	0.405197	0.058382	0.0180513	0.85031	0.123443	0.0152443
ENSMUSG00000028909	Ptpru	19273	protein tyrosine phosphatase, receptor type, U	27	32	26	59	55	71	36	35	38	28	62	36	1.11411	0.358405	-0.755706	1.86982	2.16462	1.28201	-1.68846	3.65486	0.0530535	0.984485	0.454546	0.0585027	0.0153475	0.824023	0.140978	0.0152986
ENSMUSG00000040204	2810417H13Rik	68026	RIKEN cDNA 2810417H13 gene	307	247	245	42	37	18	167	90	86	266	32	114	-3.10711	-1.27618	1.83094	-4.93805	-8.61656	-2.42196	3.55768	-30.6549	0.0347778	0.935971	0.604928	0.0586136	0.0103346	0.70162	0.211261	0.0153528
ENSMUSG00000061758	Akr1b10	67861	aldo-keto reductase family 1, member B10 (aldose reductase)	502	503	502	257	261	301	475	418	409	502	273	434	-0.882287	-0.214567	0.667719	-1.55001	-1.84329	-1.16036	1.58856	-2.92818	0.0758851	0.995045	0.347114	0.0592291	0.0222048	0.87639	0.10185	0.0154076
ENSMUSG00000029192	Tbc1d14	100855	TBC1 domain family, member 14	741	606	716	289	290	301	439	367	394	688	293	400	-1.22263	-0.77927	0.443361	-1.66599	-2.33372	-1.71626	1.35977	-3.17332	0.0101682	0.222835	0.926783	0.0592714	0.00326387	0.103352	0.508764	0.0154624
ENSMUSG00000005447	Pafah1b3	18476	platelet-activating factor acetylhydrolase, isoform 1b, subunit 3	124	109	129	51	46	36	128	88	89	121	44	102	-1.44777	-0.260518	1.18725	-2.63502	-2.72785	-1.19791	2.27718	-6.21182	0.0993702	0.997667	0.278706	0.0598976	0.0282017	0.900391	0.0824163	0.0155178
ENSMUSG00000020156	Mum1	68114	melanoma associated antigen (mutated) 1	405	454	396	1013	926	977	587	667	766	418	972	674	1.21647	0.680288	-0.536181	1.75265	2.32377	1.60246	-1.45013	3.36977	0.0162837	0.529868	0.847659	0.0601194	0.00495271	0.284795	0.390479	0.0155733
ENSMUSG00000005580	Adcy9	11515	adenylate cyclase 9	192	118	174	19	12	18	23	23	40	161	16	28	-3.27176	-2.50551	0.766248	-4.03801	-9.65823	-5.6785	1.70084	-16.4271	0.00457299	0.0322698	0.985555	0.0602258	0.0016088	0.0101219	0.709309	0.0156289
ENSMUSG00000034006	Pqlc1	66943	PQ loop repeat containing 1	648	554	633	312	340	262	740	567	601	612	305	636	-1.00913	0.0501182	1.05925	-2.06837	-2.01269	1.03535	2.08384	-4.19413	0.220948	0.999028	0.129441	0.0603889	0.0605283	0.928683	0.038155	0.0156845
ENSMUSG00000013523	Bcas1	76960	breast carcinoma amplified sequence 1	11	9	10	28	21	29	14	16	17	10	26	16	1.28944	0.604515	-0.684929	1.97437	2.44434	1.52047	-1.60762	3.92958	0.0267369	0.845956	0.712336	0.0604309	0.00777413	0.570653	0.275635	0.01574
ENSMUSG00000026938	Fcna	14133	ficolin A	428	579	687	202	203	205	525	719	461	565	203	568	-1.44429	0.00981752	1.45411	-2.8984	-2.72129	1.00683	2.73987	-7.45598	0.194974	0.999085	0.148938	0.0607676	0.0540212	0.934095	0.0425245	0.0157958
ENSMUSG00000003680	Taf6l	225895	TAF6-like RNA polymerase II, p300/CBP-associated factor (PCAF)-associated factor	152	172	160	91	79	84	147	123	143	162	85	138	-0.926654	-0.232982	0.693672	-1.62033	-1.90086	-1.17526	1.6174	-3.07444	0.0753568	0.99453	0.363811	0.0609069	0.0220582	0.87256	0.10704	0.0158516
ENSMUSG00000046546	Fam43a	224093	family with sequence similarity 43, member A	655	440	520	1438	1381	1227	778	710	625	538	1349	704	1.34068	0.401425	-0.939258	2.27994	2.53271	1.32081	-1.91754	4.85658	0.0613817	0.989198	0.431189	0.0611415	0.0180943	0.844216	0.133213	0.0159076
ENSMUSG00000054510	Gm14461	329436	predicted gene 14461	26	19	29	2	0	0	19	22	8	25	1	16	-4.84189	-0.726248	4.11564	-8.95752	-28.6783	-1.65433	17.3353	-497.145	0.115096	0.998257	0.256596	0.0618604	0.0317179	0.908721	0.0760919	0.0159643
ENSMUSG00000045903	Npas4	225872	neuronal PAS domain protein 4	23	24	29	8	9	5	44	23	30	26	8	32	-1.7119	0.285689	1.99759	-3.70948	-3.27592	1.21899	3.99331	-13.0818	0.308635	0.998358	0.0940392	0.0619154	0.0885837	0.910775	0.0272741	0.016021
ENSMUSG00000020312	Shc2	216148	SHC (Src homology 2 domain containing) transforming protein 2	320	263	377	96	66	39	212	208	192	320	67	204	-2.32062	-0.631723	1.6889	-4.00953	-4.99548	-1.54941	3.22411	-16.106	0.0702641	0.992774	0.395951	0.0620881	0.020522	0.862189	0.119507	0.0160777
ENSMUSG00000052384	Nrros	224109	negative regulator of reactive oxygen species	1629	1519	1806	491	582	346	1739	1170	1038	1651	473	1316	-1.83183	-0.360215	1.47161	-3.30344	-3.55988	-1.28362	2.77332	-9.87266	0.09745	0.997242	0.305973	0.062863	0.027733	0.895376	0.0909722	0.0161353
ENSMUSG00000015733	Capza2	12343	capping protein (actin filament) muscle Z-line, alpha 2	4643	4360	4713	2566	2369	2179	3988	3785	3332	4572	2371	3701	-0.949338	-0.307902	0.641435	-1.59077	-1.93099	-1.23791	1.55988	-3.01211	0.0566083	0.984505	0.476513	0.0630391	0.0165667	0.824056	0.147097	0.0161929
ENSMUSG00000021494	Ddx41	72935	DEAD (Asp-Glu-Ala-Asp) box polypeptide 41	511	557	493	295	318	310	518	490	460	520	308	489	-0.75551	-0.0888333	0.666676	-1.42219	-1.68823	-1.06351	1.58741	-2.67991	0.132226	0.998648	0.232576	0.063063	0.0358968	0.916843	0.0679944	0.0162504
ENSMUSG00000059049	Frem1	329872	Fras1 related extracellular matrix protein 1	47	15	39	2	1	4	13	17	11	34	2	14	-3.51727	-1.15033	2.36693	-5.8842	-11.4499	-2.21965	5.15844	-59.0638	0.0560631	0.983867	0.481427	0.0632061	0.016443	0.821788	0.149806	0.0163079
ENSMUSG00000007891	Ctsd	13033	cathepsin D	70714	69836	78150	29066	26602	24616	91458	53730	56642	72900	26762	67276	-1.44722	-0.157172	1.29005	-2.73727	-2.72682	-1.1151	2.44536	-6.66808	0.137757	0.998726	0.227112	0.0636421	0.0377341	0.918709	0.066663	0.0163659
ENSMUSG00000028445	Enho	69638	energy homeostasis associated	55	72	80	232	275	307	195	130	138	69	271	154	1.97441	1.14917	-0.825242	2.79965	3.92968	2.21786	-1.77183	6.96273	0.0152837	0.445428	0.880334	0.0638688	0.00466523	0.222629	0.429871	0.0164239
ENSMUSG00000039929	Urb1	207932	URB1 ribosome biogenesis 1 homolog (S. cerevisiae)	110	90	89	172	187	201	115	113	117	96	187	115	0.955525	0.259344	-0.696181	1.65171	1.93928	1.19693	-1.62021	3.14205	0.0730904	0.992968	0.40319	0.0643411	0.0213761	0.863373	0.122727	0.0164824
ENSMUSG00000039191	Rbpj	19664	recombination signal binding protein for immunoglobulin kappa J region	1989	1390	1884	686	650	533	1089	1055	995	1754	623	1046	-1.4833	-0.728717	0.754579	-2.23787	-2.79587	-1.65716	1.68714	-4.71702	0.025444	0.796895	0.759897	0.0644	0.00742961	0.513658	0.309177	0.0165409
ENSMUSG00000026043	Col3a1	12825	collagen, type III, alpha 1	51480	41058	55528	13490	10735	6715	20386	19559	19395	49355	10313	19780	-2.30499	-1.30791	0.997079	-3.30207	-4.94164	-2.47583	1.99596	-9.86329	0.016763	0.510582	0.864714	0.0644029	0.00526181	0.273096	0.409546	0.0165992
ENSMUSG00000048621	Gm6377	622976	predicted gene 6377	67	50	43	11	15	5	46	81	63	53	10	63	-2.38941	0.232293	2.6217	-5.0111	-5.23941	1.1747	6.15474	-32.2472	0.265936	0.998863	0.11897	0.0644449	0.0746989	0.922461	0.0350041	0.0166574
ENSMUSG00000028996	Rbp7	63954	retinol binding protein 7, cellular	981	778	649	2105	1921	2179	1213	1276	1104	803	2068	1198	1.38348	0.595222	-0.788259	2.17174	2.60897	1.51071	-1.72699	4.50567	0.0349133	0.918468	0.659355	0.0644794	0.0103653	0.671174	0.238267	0.0167155
ENSMUSG00000092074	Dynlt1a	100310872	dynein light chain Tctex-type 1A	232	248	226	117	101	100	168	154	136	235	106	152	-1.14799	-0.627931	0.520059	-1.66805	-2.21605	-1.54535	1.43401	-3.17785	0.0188791	0.598989	0.8401	0.0646462	0.00604457	0.334934	0.381377	0.0167737
ENSMUSG00000061533	Cep128	75216	centrosomal protein 128	143	112	121	36	30	41	53	75	52	125	36	60	-1.79596	-1.07249	0.723471	-2.51943	-3.47246	-2.10306	1.65115	-5.73355	0.0143169	0.38657	0.897452	0.0651588	0.00439278	0.188119	0.454415	0.0168323
ENSMUSG00000027784	Ppm1l	242083	protein phosphatase 1 (formerly 2C)-like	89	76	80	168	170	169	47	73	75	82	169	65	1.04662	-0.354546	-1.40116	2.44778	2.06568	-1.27858	-2.64115	5.45576	0.456968	0.994576	0.0644235	0.0656736	0.140105	0.872919	0.01848	0.0168914
ENSMUSG00000040133	Gpr176	381413	G protein-coupled receptor 176	151	72	120	19	14	25	50	47	55	114	20	51	-2.48903	-1.10141	1.38762	-3.87666	-5.61402	-2.14565	2.61647	-14.6889	0.0335376	0.902713	0.684287	0.0658046	0.00988138	0.64732	0.256993	0.0169506
ENSMUSG00000026442	Nfasc	269116	neurofascin	55	33	33	2	5	5	26	12	16	40	4	18	-3.19536	-1.17495	2.02041	-5.21577	-9.16008	-2.25785	4.05699	-37.1624	0.0484689	0.970269	0.557654	0.0659053	0.0139572	0.776422	0.186109	0.0170097
ENSMUSG00000042724	Map3k9	338372	mitogen-activated protein kinase kinase kinase 9	58	46	66	8	4	11	36	22	22	57	8	26	-2.86629	-1.113	1.75329	-4.61959	-7.29189	-2.16295	3.37128	-24.583	0.0440649	0.958823	0.593088	0.066105	0.0126898	0.748204	0.205858	0.0170689
ENSMUSG00000026806	Ddx31	227674	DEAD/H (Asp-Glu-Ala-Asp/His) box polypeptide 31	208	145	175	55	74	68	110	125	119	176	66	118	-1.40824	-0.559549	0.848693	-2.25693	-2.65413	-1.47381	1.80087	-4.77975	0.0425242	0.952698	0.610175	0.0666179	0.0124059	0.735406	0.215507	0.0171286
ENSMUSG00000048897	Zfp710	209225	zinc finger protein 710	476	412	494	172	199	144	372	317	266	461	172	318	-1.42717	-0.541434	0.885737	-2.31291	-2.68919	-1.45542	1.84771	-4.96884	0.0464121	0.964486	0.579937	0.0666733	0.0132767	0.761765	0.199672	0.0171883
ENSMUSG00000046470	Sox18	20672	SRY (sex determining region Y)-box 18	687	397	527	1699	1965	1797	888	548	585	537	1821	674	1.79257	0.327712	-1.46485	3.25742	3.46431	1.25502	-2.76036	9.56271	0.109134	0.997656	0.304062	0.0667918	0.0302782	0.900246	0.0900377	0.0172479
ENSMUSG00000031885	Cbfb	12400	core binding factor beta	1166	916	1092	529	484	439	767	763	707	1058	484	746	-1.12471	-0.498	0.62671	-1.75142	-2.18058	-1.41225	1.54404	-3.3669	0.0340528	0.903391	0.687811	0.0668352	0.0101822	0.648059	0.259999	0.0173074
ENSMUSG00000027748	Trpc4	22066	transient receptor potential cation channel, subfamily C, member 4	52	20	28	2	1	0	14	12	15	34	1	14	-4.55007	-1.14942	3.40065	-7.95072	-23.4265	-2.21825	10.5608	-247.403	0.0825086	0.99465	0.387417	0.0670288	0.0238689	0.873543	0.114493	0.017367
ENSMUSG00000038583	Pln	18821	phospholamban	6	2	4	49	67	37	14	10	5	4	51	10	3.52264	1.07949	-2.44316	5.9658	11.4927	2.11328	-5.4383	62.5006	0.0655146	0.98858	0.464298	0.0671942	0.0192775	0.841551	0.144016	0.0174267
ENSMUSG00000040652	Oaz2	18247	ornithine decarboxylase antizyme 2	1479	1456	1498	2451	2644	2452	1761	1613	1771	1478	2516	1715	0.766645	0.213622	-0.553023	1.31967	1.70131	1.1596	-1.46716	2.49609	0.0742597	0.992378	0.424365	0.0674145	0.0215217	0.860043	0.131025	0.0174865
ENSMUSG00000036111	Lmo1	109594	LIM domain only 1	161	200	133	525	795	749	409	301	388	165	690	366	2.05961	1.15679	-0.902817	2.96243	4.16873	2.22961	-1.86971	7.79433	0.0182134	0.546414	0.862527	0.0674288	0.00570289	0.297411	0.406962	0.0175462
ENSMUSG00000042015	Wdr41	218460	WD repeat domain 41	610	557	626	244	274	335	488	456	473	597	285	472	-1.0788	-0.337834	0.740971	-1.81978	-2.11229	-1.26386	1.6713	-3.53026	0.0642387	0.987444	0.476947	0.0678731	0.0190112	0.836474	0.147484	0.0176062
ENSMUSG00000034165	Ccnd3	12445	cyclin D3	908	1020	884	2366	2772	2830	2209	1590	1768	937	2656	1855	1.5004	0.97376	-0.526644	2.02705	2.82922	1.96395	-1.44057	4.0757	0.0110212	0.21233	0.941376	0.0679206	0.00338267	0.0968388	0.538744	0.0176662
ENSMUSG00000027777	Schip1	30953	schwannomin interacting protein 1	120	93	84	287	233	207	117	105	123	99	242	115	1.28909	0.229827	-1.05926	2.34835	2.44374	1.17269	-2.08386	5.09242	0.112975	0.99777	0.303069	0.0679839	0.0309288	0.901732	0.0894147	0.0177261
ENSMUSG00000096581	Bcl2a1d	12047	B cell leukemia/lymphoma 2 related protein A1d	142	158	181	32	48	29	513	305	161	160	36	326	-2.16732	0.876791	3.04411	-5.21142	-4.49187	1.83629	8.24835	-37.0505	0.516999	0.991331	0.0576131	0.0680932	0.161847	0.854861	0.0166515	0.017786
ENSMUSG00000025743	Sdc3	20970	syndecan 3	4636	3348	4733	1546	1317	1084	3202	2561	2308	4239	1316	2690	-1.68525	-0.652116	1.03314	-2.71839	-3.21597	-1.57147	2.04647	-6.58137	0.0459008	0.960576	0.59818	0.0682926	0.0131275	0.752179	0.209329	0.017846
ENSMUSG00000071604	Fam189a2	381217	family with sequence similarity 189, member A2	357	282	276	658	772	845	510	457	438	305	759	468	1.31493	0.62417	-0.69076	2.00569	2.4879	1.54132	-1.61413	4.0158	0.0296685	0.846475	0.744111	0.0684761	0.00881118	0.571361	0.296007	0.017906
ENSMUSG00000034187	Nsf	18195	N-ethylmaleimide sensitive fusion protein	1055	789	978	429	379	407	609	621	575	941	405	602	-1.20718	-0.634884	0.572291	-1.77947	-2.30885	-1.55281	1.48688	-3.43299	0.0225794	0.694311	0.819357	0.0684814	0.00676019	0.41258	0.358331	0.0179659
ENSMUSG00000073437	D330041H03Rik	654822	RIKEN cDNA D330041H03 gene	23	36	26	346	559	551	545	270	242	29	486	352	4.05164	3.52412	-0.527517	4.57916	16.5831	11.5045	-1.44145	23.9036	0.00257545	0.00709741	0.99704	0.0692243	0.00101862	0.00141199	0.838105	0.0180266
ENSMUSG00000031934	Panx1	55991	pannexin 1	194	158	166	87	95	84	295	222	190	172	89	236	-0.949877	0.431822	1.3817	-2.33158	-1.93171	1.34894	2.60575	-5.03355	0.559234	0.987715	0.0528717	0.0694713	0.178154	0.837572	0.0153764	0.0180874
ENSMUSG00000024793	Tnfrsf25	85030	tumor necrosis factor receptor superfamily, member 25	13	13	8	59	63	66	46	27	36	11	63	36	2.4491	1.64008	-0.809022	3.25812	5.46075	3.11682	-1.75202	9.56735	0.0100308	0.163394	0.954457	0.0699128	0.0032496	0.0687841	0.572845	0.0181486
ENSMUSG00000035596	Mboat7	77582	membrane bound O-acyltransferase domain containing 7	496	503	585	270	297	301	455	490	437	528	289	461	-0.865461	-0.194474	0.670987	-1.53645	-1.82192	-1.14431	1.59216	-2.90079	0.0970315	0.996307	0.362871	0.0702611	0.0276171	0.886388	0.105997	0.01821
ENSMUSG00000026389	Steap3	68428	STEAP family member 3	1487	1314	1534	646	502	433	1169	890	909	1445	527	989	-1.47048	-0.554458	0.916025	-2.38651	-2.77115	-1.46862	1.88691	-5.22891	0.0498577	0.967046	0.589284	0.070628	0.0145656	0.767926	0.203534	0.0182718
ENSMUSG00000040564	Apoc1	11812	apolipoprotein C-I	207	434	225	1421	1780	1749	888	716	647	288	1650	750	2.5905	1.44875	-1.14176	3.73226	6.02309	2.72971	-2.2065	13.2899	0.019441	0.567704	0.864418	0.0706749	0.00614732	0.310531	0.40926	0.0183334
ENSMUSG00000015149	Sirt2	64383	sirtuin 2	1180	1143	1259	735	732	711	1126	1090	1042	1194	726	1086	-0.716376	-0.136189	0.580188	-1.29656	-1.64305	-1.099	1.49504	-2.45643	0.112316	0.997507	0.324698	0.0708808	0.0307327	0.898496	0.0969568	0.0183952
ENSMUSG00000027323	Rad51	19361	RAD51 homolog	163	106	127	30	30	20	125	68	66	132	27	87	-2.29574	-0.645802	1.64994	-3.94569	-4.91007	-1.56461	3.13821	-15.4088	0.0773467	0.992274	0.440546	0.070987	0.0225492	0.859523	0.136881	0.0184569
ENSMUSG00000020100	Slc29a3	71279	solute carrier family 29 (nucleoside transporters), member 3	645	514	662	268	259	230	538	467	390	607	252	465	-1.26034	-0.388515	0.871828	-2.13217	-2.39553	-1.30905	1.82998	-4.38377	0.0689574	0.988619	0.481064	0.0712025	0.0201481	0.841796	0.149419	0.0185188
ENSMUSG00000027386	Fbln7	70370	fibulin 7	544	344	515	74	70	23	384	258	273	468	56	305	-3.19677	-0.611063	2.5857	-5.78247	-9.16901	-1.52738	6.00308	-55.0423	0.112539	0.997484	0.327227	0.0713275	0.0308632	0.898183	0.0982366	0.0185806
ENSMUSG00000019998	Stx7	53331	syntaxin 7	1875	1610	1803	915	895	888	1498	1386	1221	1763	900	1369	-0.967183	-0.366778	0.600405	-1.56759	-1.95502	-1.28947	1.51614	-2.96409	0.0499071	0.966141	0.59533	0.0713894	0.0146801	0.766097	0.208173	0.0186424
ENSMUSG00000041189	Chrnb1	11443	cholinergic receptor, nicotinic, beta polypeptide 1 (muscle)	90	57	49	223	281	214	91	117	85	65	239	98	1.90638	0.615155	-1.29122	3.1976	3.74867	1.53172	-2.44735	9.17431	0.065274	0.985958	0.505484	0.0718634	0.0192328	0.829355	0.158772	0.0187045
ENSMUSG00000040310	Alx4	11695	aristaless-like homeobox 4	38	31	45	4	5	7	16	8	15	38	5	13	-2.72718	-1.56469	1.16249	-3.88968	-6.62162	-2.95815	2.23844	-14.8221	0.0182492	0.509555	0.881741	0.071866	0.00574314	0.272646	0.432029	0.0187666
ENSMUSG00000015143	Actn1	109711	actinin, alpha 1	2512	2112	2548	1062	912	799	1262	1236	1246	2391	924	1248	-1.37531	-0.932431	0.442881	-1.81819	-2.59424	-1.90849	1.35932	-3.52639	0.00986661	0.14908	0.959526	0.0721285	0.00322178	0.0601704	0.588129	0.0188288
ENSMUSG00000054293	A630033H20Rik	213438	RIKEN cDNA A630033H20 gene	258	154	230	42	19	12	88	109	95	214	25	98	-3.232	-1.10014	2.13186	-5.36385	-9.39567	-2.14376	4.38281	-41.1794	0.0605173	0.981664	0.534519	0.0721864	0.0176225	0.814347	0.174417	0.0188909
ENSMUSG00000025059	Gyk	14933	glycerol kinase	307	390	323	140	108	127	165	161	165	340	125	164	-1.44078	-1.04527	0.395518	-1.8363	-2.71468	-2.06375	1.31542	-3.57093	0.00738432	0.0737792	0.977643	0.0728596	0.00231575	0.0250391	0.662371	0.0189536
ENSMUSG00000051412	Vamp7	20955	vesicle-associated membrane protein 7	388	370	391	202	161	196	275	265	258	383	186	266	-1.04493	-0.524242	0.520683	-1.56561	-2.06326	-1.43818	1.43463	-2.96002	0.0276595	0.785662	0.794946	0.0731813	0.00812376	0.498634	0.336777	0.0190166
ENSMUSG00000093470	Gm20645	NA		91	88	104	47	59	59	107	100	109	94	55	105	-0.785068	0.162384	0.947453	-1.73252	-1.72317	1.11914	1.92846	-3.32308	0.378905	0.997948	0.0991085	0.0733187	0.113102	0.904114	0.0290567	0.0190796
ENSMUSG00000003824	Syce2	71846	synaptonemal complex central element protein 2	83	76	83	23	22	30	104	74	52	80	25	77	-1.66551	-0.123318	1.5422	-3.20771	-3.17227	-1.08924	2.91237	-9.23882	0.176608	0.998942	0.226337	0.0733705	0.0492677	0.925062	0.0663986	0.0191425
ENSMUSG00000008575	Nfib	18028	nuclear factor I/B	1015	1163	1058	2332	2555	2220	1901	1576	1697	1079	2369	1724	1.13468	0.674709	-0.459976	1.59466	2.19571	1.59628	-1.37552	3.02023	0.0166058	0.425704	0.903795	0.0735163	0.00516574	0.210453	0.463608	0.0192054
ENSMUSG00000053318	Slamf8	74748	SLAM family member 8	276	263	277	62	54	25	600	358	210	272	47	389	-2.62765	0.386876	3.01452	-5.64217	-6.18018	1.30756	8.08095	-49.9417	0.33308	0.998567	0.11694	0.0738062	0.0953279	0.914979	0.034107	0.0192686
ENSMUSG00000020176	Grb10	14783	growth factor receptor bound protein 10	475	427	426	805	815	715	432	505	485	442	778	474	0.814037	0.0977198	-0.716317	1.53035	1.75812	1.07008	-1.64298	2.88857	0.152142	0.998648	0.265269	0.0741534	0.0422225	0.916835	0.0786571	0.0193319
ENSMUSG00000044768	D1Ertd622e	52392	DNA segment, Chr 1, ERATO Doi 622, expressed	629	539	565	333	341	319	570	511	500	578	331	527	-0.798289	-0.131267	0.667023	-1.46531	-1.73904	-1.09525	1.58779	-2.76123	0.130093	0.998082	0.308579	0.0745943	0.0356076	0.906088	0.092218	0.0193957
ENSMUSG00000022378	Fam49b	223601	family with sequence similarity 49, member B	1297	1174	1279	584	630	512	1463	1057	1019	1250	575	1180	-1.12296	-0.101626	1.02134	-2.1443	-2.17794	-1.07298	2.0298	-4.42079	0.169545	0.998862	0.241906	0.0746026	0.0469964	0.922427	0.0707572	0.0194593
ENSMUSG00000040715	Rsc1a1	69994	regulatory solute carrier protein, family 1, member 1	240	123	198	0	2	0	4	33	43	187	1	27	-7.71193	-3.24819	4.46374	-12.1757	-209.663	-9.50171	22.0658	-4626.4	0.0427637	0.936377	0.674635	0.0747542	0.0124759	0.702344	0.24942	0.0195229
ENSMUSG00000036615	Rfxap	170767	regulatory factor X-associated protein	255	225	201	427	471	432	297	297	282	227	443	292	0.966799	0.366069	-0.60073	1.56753	1.9545	1.28884	-1.51648	2.96397	0.0527292	0.967535	0.605645	0.0750209	0.0153074	0.769448	0.212421	0.0195867
ENSMUSG00000058755	Osm	18413	oncostatin M	46	37	26	6	8	2	38	58	62	36	5	53	-2.835	0.539203	3.3742	-6.20921	-7.13543	1.45317	10.369	-73.9873	0.371591	0.998163	0.105994	0.0751759	0.109131	0.907109	0.0315177	0.0196505
ENSMUSG00000037754	Ppp1r16b	228852	protein phosphatase 1, regulatory (inhibitor) subunit 16B	187	138	124	384	366	333	207	203	196	150	361	202	1.28975	0.455275	-0.834474	2.12422	2.44485	1.37104	-1.78321	4.35968	0.0596041	0.978277	0.56451	0.0752113	0.0174514	0.802482	0.190397	0.0197142
ENSMUSG00000021483	Cdk20	105278	cyclin-dependent kinase 20	250	257	295	138	116	102	288	221	214	267	119	241	-1.1771	-0.15726	1.01984	-2.19694	-2.26122	-1.11517	2.0277	-4.58507	0.146911	0.998515	0.280414	0.0752507	0.0407525	0.913756	0.083304	0.0197779
ENSMUSG00000023143	Nagpa	27426	N-acetylglucosamine-1-phosphodiester alpha-N-acetylglucosaminidase	510	476	463	257	236	230	469	389	352	483	241	403	-1.00289	-0.269759	0.733131	-1.73602	-2.00401	-1.20561	1.66224	-3.33115	0.0865836	0.993654	0.43757	0.0753551	0.025029	0.867434	0.135777	0.0198415
ENSMUSG00000046314	Stxbp6	217517	syntaxin binding protein 6 (amisyn)	106	81	80	261	225	218	88	135	114	89	235	112	1.40294	0.328526	-1.07442	2.47736	2.64441	1.25573	-2.10587	5.56878	0.100332	0.995958	0.391758	0.0755859	0.0284385	0.883189	0.116645	0.0199052
ENSMUSG00000093565	2610019E17Rik	NA		10	13	5	51	59	53	29	27	23	9	54	26	2.54779	1.5047	-1.04309	3.59087	5.84736	2.83766	-2.06063	12.0492	0.0176853	0.451408	0.902695	0.0761921	0.00546102	0.228844	0.462133	0.0199694
ENSMUSG00000075470	Alg10b	380959	asparagine-linked glycosylation 10B (alpha-1,2-glucosyltransferase)	307	230	317	68	57	43	76	77	110	285	56	88	-2.35314	-1.70364	0.6495	-3.00263	-5.10933	-3.25721	1.56862	-8.01462	0.00795483	0.0798476	0.978003	0.0771522	0.00245513	0.0281311	0.664133	0.0200346
ENSMUSG00000037851	Iars	105148	isoleucine-tRNA synthetase	617	566	602	293	249	292	368	365	340	595	278	357	-1.09855	-0.734317	0.364235	-1.46279	-2.1414	-1.66361	1.2872	-2.7564	0.0113217	0.181245	0.95693	0.0773517	0.0035231	0.0758397	0.581638	0.0200999
ENSMUSG00000019872	Smpdl3a	57319	sphingomyelin phosphodiesterase, acid-like 3A	2585	2609	2604	1663	1530	1646	2467	2681	2367	2599	1613	2505	-0.689332	-0.0554458	0.633886	-1.32322	-1.61254	-1.03918	1.55174	-2.50224	0.181994	0.998916	0.241868	0.0777732	0.0507354	0.924132	0.070482	0.0201655
ENSMUSG00000043421	Hilpda	69573	hypoxia inducible lipid droplet associated	667	832	833	406	319	321	657	666	558	777	349	627	-1.15739	-0.30751	0.849877	-2.00726	-2.23053	-1.23757	1.80235	-4.02019	0.0906348	0.99401	0.440715	0.077788	0.0263793	0.869651	0.137249	0.020231
ENSMUSG00000022945	Chaf1b	110749	chromatin assembly factor 1, subunit B (p60)	120	106	105	34	34	23	120	78	63	110	31	87	-1.85159	-0.391181	1.46041	-3.31199	-3.60897	-1.31147	2.75186	-9.93138	0.113528	0.996944	0.371047	0.0780907	0.0311254	0.891945	0.109129	0.0202967
ENSMUSG00000025058	5430427O19Rik	71398	RIKEN cDNA 5430427O19 gene	45	46	58	17	14	7	46	43	40	50	13	43	-1.9861	-0.202307	1.7838	-3.7699	-3.96165	-1.15054	3.44331	-13.6412	0.171154	0.998796	0.261555	0.0787388	0.0474981	0.920622	0.0772266	0.0203629
ENSMUSG00000020941	Map3k14	53859	mitogen-activated protein kinase kinase kinase 14	225	207	199	96	122	95	167	203	204	210	104	191	-1.0192	-0.13942	0.879778	-1.89898	-2.02679	-1.10146	1.84009	-3.72949	0.151487	0.998488	0.292913	0.0787705	0.0421445	0.913293	0.0866391	0.0204291
ENSMUSG00000050821	Fam131a	78408	family with sequence similarity 131, member A	55	39	57	127	124	111	70	70	70	50	121	70	1.26585	0.486455	-0.779392	2.04524	2.40468	1.401	-1.71641	4.12742	0.0541607	0.965704	0.626235	0.0789276	0.0157092	0.765289	0.220924	0.0204952
ENSMUSG00000030978	Rrm1	20133	ribonucleotide reductase M1	865	665	775	321	291	262	483	420	383	768	291	429	-1.39432	-0.838561	0.555755	-1.95007	-2.62864	-1.78826	1.46994	-3.86393	0.017401	0.415908	0.914748	0.0794158	0.00536026	0.205625	0.483535	0.0205618
ENSMUSG00000047045	Tmem164	209497	transmembrane protein 164	794	601	827	310	217	218	468	428	416	741	248	437	-1.58152	-0.747536	0.833984	-2.4155	-2.99285	-1.67892	1.7826	-5.33506	0.0352045	0.866158	0.765772	0.0794164	0.0104883	0.597576	0.313051	0.0206283
ENSMUSG00000020733	Slc9a3r1	26941	solute carrier family 9 (sodium/hydrogen exchanger), member 3 regulator 1	544	485	614	206	272	205	696	502	462	548	228	553	-1.2715	-0.00218722	1.26932	-2.54082	-2.41413	-1.00152	2.41047	-5.81919	0.237532	0.999086	0.192557	0.0795425	0.065545	0.934715	0.0557343	0.0206947
ENSMUSG00000030657	Xylt1	233781	xylosyltransferase 1	104	36	70	4	2	4	9	6	10	70	3	8	-4.13986	-2.93592	1.20394	-5.3438	-17.6288	-7.65244	2.30368	-40.6112	0.00908986	0.103303	0.974044	0.0798122	0.00289324	0.0380678	0.646244	0.0207612
ENSMUSG00000038332	Sesn1	140742	sestrin 1	1365	1099	1389	529	586	442	831	747	810	1284	519	796	-1.30803	-0.683204	0.624821	-1.93285	-2.47602	-1.6057	1.54202	-3.81808	0.0274793	0.736901	0.834718	0.0804553	0.00804282	0.448734	0.374879	0.0208284
ENSMUSG00000028864	Hgf	15234	hepatocyte growth factor	173	107	143	23	12	12	24	35	46	141	16	35	-3.15659	-2.01312	1.14348	-4.30007	-8.9172	-4.03653	2.20912	-19.6992	0.014266	0.279694	0.941387	0.0805037	0.0043748	0.137562	0.538932	0.0208954
ENSMUSG00000066151	Fkbp15	338355	FK506 binding protein 15	1025	825	1019	418	458	371	623	622	574	957	416	606	-1.19923	-0.651208	0.548026	-1.74726	-2.29618	-1.57048	1.46208	-3.3572	0.0246039	0.662968	0.859352	0.0806179	0.00722607	0.383666	0.402325	0.0209625
ENSMUSG00000068874	Selenbp1	20341	selenium binding protein 1	743	1009	819	1950	2150	2356	1283	1416	1532	857	2152	1410	1.33549	0.726729	-0.608758	1.94425	2.52361	1.65488	-1.52495	3.84836	0.0245056	0.658993	0.860852	0.0807862	0.00720084	0.378752	0.40494	0.0210295
ENSMUSG00000028601	Echdc2	52430	enoyl Coenzyme A hydratase domain containing 2	90	120	96	285	394	439	215	258	209	102	372	227	1.84904	1.15525	-0.693788	2.54283	3.60261	2.22723	-1.61753	5.82731	0.0154709	0.327038	0.93314	0.0807891	0.0047216	0.162007	0.519472	0.0210965
ENSMUSG00000024277	Mapre2	212307	microtubule-associated protein, RP/EB family, member 2	1464	1250	1399	701	735	637	979	968	925	1371	691	957	-0.987247	-0.514956	0.472291	-1.45954	-1.9824	-1.42895	1.38731	-2.7502	0.027744	0.740173	0.834473	0.080877	0.00815082	0.451576	0.374567	0.0211633
ENSMUSG00000036279	Zbtb20	56490	zinc finger and BTB domain containing 20	0	0	1	89	237	207	230	75	82	0	178	129	7.77009	7.22535	-0.544745	8.31484	218.289	149.64	-1.45876	318.431	0.00196004	0.00327391	0.998653	0.0811189	0.000763394	0.000676654	0.88619	0.0212303
ENSMUSG00000051506	Wdfy4	545030	WD repeat and FYVE domain containing 4	788	512	787	140	128	59	472	357	300	696	109	376	-2.73918	-0.883687	1.8555	-4.59468	-6.67692	-1.84508	3.61876	-24.1622	0.0743075	0.986918	0.535743	0.0814714	0.0215704	0.833907	0.176367	0.0212976
ENSMUSG00000054263	Lifr	16880	leukemia inhibitory factor receptor	624	537	568	1304	1139	1072	714	809	808	576	1172	777	1.02103	0.431395	-0.589637	1.61067	2.02937	1.34854	-1.50487	3.05393	0.0466443	0.938991	0.694273	0.0815662	0.0133516	0.707671	0.263741	0.0213647
ENSMUSG00000042476	Abcb4	18670	ATP-binding cassette, sub-family B (MDR/TAP), member 4	204	137	203	45	61	55	87	82	90	181	54	86	-1.73719	-1.04186	0.695332	-2.43252	-3.33385	-2.05888	1.61926	-5.39836	0.0181164	0.429531	0.9151	0.0816151	0.00566253	0.212617	0.484223	0.0214318
ENSMUSG00000021054	Sgpp1	81535	sphingosine-1-phosphate phosphatase 1	1091	890	1166	484	508	487	1078	905	796	1049	493	926	-1.07918	-0.181388	0.897794	-1.97698	-2.11284	-1.13397	1.86321	-3.93667	0.140121	0.998053	0.332938	0.0818819	0.0383317	0.90566	0.0992103	0.0214991
ENSMUSG00000034707	Gns	75612	glucosamine (N-acetyl)-6-sulfatase	4369	3441	4208	2033	1690	1787	3091	2925	2670	4006	1836	2895	-1.12179	-0.463404	0.658385	-1.78018	-2.17617	-1.37879	1.57832	-3.43468	0.0491857	0.947586	0.680777	0.0821047	0.0143751	0.72512	0.254353	0.0215664
ENSMUSG00000022769	Sdf2l1	64136	stromal cell-derived factor 2-like 1	637	553	538	157	134	105	620	276	370	576	132	422	-2.13363	-0.527432	1.6062	-3.73983	-4.3882	-1.44136	3.04448	-13.3598	0.103269	0.995388	0.428743	0.0821184	0.0290989	0.878642	0.132481	0.0216336
ENSMUSG00000073242	Gm10485	NA		33	52	68	6	1	2	34	27	14	51	3	25	-3.99896	-1.02754	2.97142	-6.97038	-15.9885	-2.03855	7.84308	-125.399	0.0996437	0.994787	0.442965	0.082471	0.0282607	0.874442	0.137988	0.0217011
ENSMUSG00000020178	Adora2a	11540	adenosine A2a receptor	283	198	218	692	632	633	374	469	345	233	652	396	1.49697	0.766459	-0.730509	2.22748	2.82249	1.70109	-1.65922	4.68314	0.0300065	0.774415	0.825534	0.0828749	0.00892335	0.485911	0.364762	0.0217688
ENSMUSG00000074793	Hspa12b	72630	heat shock protein 12B	808	529	479	1572	1652	1507	672	765	778	605	1577	738	1.41806	0.321283	-1.09678	2.51485	2.67227	1.24944	-2.13877	5.71537	0.114455	0.996436	0.406755	0.0837892	0.0315201	0.887811	0.124517	0.0218374
ENSMUSG00000033706	Smyd5	232187	SET and MYND domain containing 5	277	287	291	144	157	130	252	248	201	285	144	234	-0.987166	-0.293435	0.693731	-1.6809	-1.98229	-1.22556	1.61746	-3.20627	0.0857289	0.991082	0.505122	0.0840687	0.0246564	0.853437	0.158378	0.0219062
ENSMUSG00000035181	Heatr5a	320487	HEAT repeat containing 5A	1303	822	1199	357	284	287	456	498	459	1108	309	471	-1.8196	-1.20643	0.613172	-2.43278	-3.52984	-2.30766	1.52962	-5.39931	0.0129522	0.210287	0.95698	0.0845984	0.00393348	0.0950208	0.581794	0.0219754
ENSMUSG00000091575	2010016I18Rik	69206	RIKEN cDNA 2010016I18 gene	2	2	1	28	43	78	11	17	5	2	50	11	4.33985	2.18378	-2.15607	6.49591	20.2499	4.54342	-4.45698	90.2537	0.0321846	0.802636	0.817072	0.0846428	0.00946636	0.51832	0.35573	0.0220445
ENSMUSG00000025017	Pik3ap1	83490	phosphoinositide-3-kinase adaptor protein 1	1088	665	1065	34	10	5	50	164	222	939	17	145	-6.14247	-2.90281	3.23966	-9.38212	-70.6425	-7.47881	9.44569	-667.268	0.0379124	0.872838	0.776445	0.0849699	0.0110915	0.606332	0.322456	0.0221138
ENSMUSG00000032348	Gsta4	14860	glutathione S-transferase, alpha 4	69	67	72	930	444	1929	178	198	261	69	1101	212	3.73439	1.59069	-2.14371	5.8781	13.3096	3.01192	-4.41896	58.8145	0.0485868	0.93808	0.710086	0.0860688	0.0140714	0.705297	0.275266	0.0221841
ENSMUSG00000023940	Sgol1	72415	shugoshin-like 1 (S. pombe)	53	57	57	15	14	16	30	26	17	56	15	24	-1.87925	-1.22998	0.64927	-2.52852	-3.67883	-2.34563	1.56837	-5.76979	0.0139245	0.238591	0.953339	0.0861469	0.00424968	0.115219	0.570222	0.0222544
ENSMUSG00000001240	Ramp2	54409	receptor (calcitonin) activity modifying protein 2	889	749	658	2315	2935	2395	1844	1227	1240	766	2548	1437	1.73724	0.891928	-0.845313	2.58255	3.33397	1.85565	-1.79665	5.98999	0.0314242	0.777886	0.833333	0.0870061	0.00937914	0.489403	0.373004	0.0223255
ENSMUSG00000039497	Dse	212898	dermatan sulfate epimerase	1314	1201	1291	603	622	451	968	874	844	1269	559	896	-1.19586	-0.503877	0.691981	-1.88784	-2.29081	-1.41802	1.6155	-3.70081	0.0502973	0.942822	0.705229	0.0870403	0.014795	0.715655	0.270837	0.0223965
ENSMUSG00000064065	Ipcef1	320495	interaction protein for cytohesin exchange factors 1	65	26	38	8	11	11	34	40	40	43	10	38	-1.94026	-0.0684545	1.87181	-3.81207	-3.83775	-1.04859	3.65991	-14.0458	0.23164	0.999058	0.229913	0.0871614	0.0643149	0.930499	0.06746	0.0224674
ENSMUSG00000026728	Vim	22352	vimentin	40371	40402	39409	20241	21736	16396	43560	31972	36487	40061	19457	37340	-1.05185	-0.113028	0.938823	-1.99067	-2.07319	-1.0815	1.91696	-3.97423	0.184305	0.998768	0.287735	0.0873836	0.0513446	0.919804	0.0851131	0.0225384
ENSMUSG00000032609	Klhdc8b	78267	kelch domain containing 8B	68	96	61	287	338	464	194	237	236	75	363	222	2.26738	1.58559	-0.681792	2.94917	4.81447	3.0013	-1.60413	7.72304	0.0108501	0.131341	0.972563	0.0882365	0.00336715	0.0543875	0.63928	0.0226102
ENSMUSG00000036022	Fam122b	78755	family with sequence similarity 122, member B	178	282	291	72	72	59	143	109	119	251	68	124	-1.85523	-0.989698	0.865528	-2.72075	-3.61808	-1.98577	1.82201	-6.59217	0.0287819	0.716719	0.858565	0.0885887	0.00847932	0.430209	0.401741	0.0226822
ENSMUSG00000042167	Papd4	100715	PAP associated domain containing 4	642	501	606	266	221	226	362	427	333	583	238	374	-1.29042	-0.639859	0.650557	-1.94097	-2.44599	-1.55818	1.56977	-3.83965	0.0352421	0.827739	0.814029	0.0887469	0.010519	0.547516	0.350799	0.0227543
ENSMUSG00000059456	Ptk2b	19229	PTK2 protein tyrosine kinase 2 beta	1153	1262	1349	669	688	654	1402	1094	1080	1255	671	1192	-0.90069	-0.08178	0.81891	-1.7196	-1.86696	-1.05832	1.76407	-3.29345	0.197487	0.998872	0.276418	0.0887539	0.0545702	0.92267	0.0821202	0.0228262
ENSMUSG00000039347	Atp6v0e2	76252	ATPase, H+ transporting, lysosomal V0 subunit E2	200	266	148	835	857	1145	506	540	640	205	945	562	2.23176	1.49036	-0.741391	2.97315	4.69705	2.8096	-1.67179	7.85247	0.0133587	0.206091	0.960697	0.0891873	0.004073	0.0906497	0.592056	0.0228984
ENSMUSG00000017670	Elmo2	140579	engulfment and cell motility 2	1161	1022	1147	450	342	303	493	676	621	1110	365	597	-1.62075	-0.905141	0.715614	-2.33637	-3.07536	-1.87273	1.64218	-5.0503	0.0252895	0.624442	0.88507	0.0892146	0.00740376	0.351925	0.436043	0.0229705
ENSMUSG00000059430	Actg2	11468	actin, gamma 2, smooth muscle, enteric	13	17	21	416	143	610	6	17	32	17	390	18	4.28161	-0.165318	-4.44693	8.72854	19.4488	-1.12141	-21.8102	424.183	0.291276	0.999055	0.188396	0.0892735	0.0832909	0.93027	0.0535488	0.0230425
ENSMUSG00000026637	Traf5	22033	TNF receptor-associated factor 5	126	130	136	76	79	64	121	118	109	131	73	116	-0.839259	-0.170757	0.668503	-1.50776	-1.78913	-1.12565	1.58942	-2.84369	0.133438	0.997299	0.394004	0.0894698	0.0363352	0.895998	0.118078	0.0231145
ENSMUSG00000046916	Myct1	68632	myc target 1	360	252	240	792	901	692	362	388	468	284	795	406	1.49921	0.531004	-0.968206	2.46742	2.82688	1.44493	-1.95641	5.53052	0.0711402	0.980137	0.607141	0.0895542	0.0207107	0.808708	0.213193	0.0231865
ENSMUSG00000026737	Pip4k2a	18718	phosphatidylinositol-5-phosphate 4-kinase, type II, alpha	1373	1175	1402	469	421	257	1009	823	740	1317	383	857	-1.82425	-0.626454	1.1978	-3.02205	-3.54124	-1.54377	2.29389	-8.12322	0.0748357	0.983134	0.590889	0.0897194	0.0218144	0.819604	0.20431	0.0232585
ENSMUSG00000030410	Dmwd	13401	dystrophia myotonica-containing WD repeat motif	211	233	207	410	479	423	319	299	337	217	437	318	1.00892	0.55387	-0.455054	1.46398	2.01241	1.46802	-1.37083	2.75868	0.0268372	0.662918	0.876235	0.0897685	0.00782746	0.383319	0.424418	0.0233304
ENSMUSG00000085023	Gm12744	NA		0	0	0	38	99	48	110	23	40	0	62	57	6.8403	6.54759	-0.292705	7.133	114.587	93.5453	-1.22493	140.361	0.00179061	0.00240662	0.998946	0.0903276	0.000696513	0.000427133	0.902462	0.0234028
ENSMUSG00000074570	Cass4	320664	Cas scaffolding protein family member 4	170	142	150	32	24	9	83	80	86	154	22	83	-2.97727	-0.88342	2.09385	-5.07112	-7.87494	-1.84474	4.26886	-33.617	0.0925056	0.99146	0.522209	0.0903944	0.0267098	0.855459	0.168577	0.023475
ENSMUSG00000051864	Tbc1d22a	223754	TBC1 domain family, member 22a	952	833	933	508	448	456	623	638	642	906	471	634	-0.944231	-0.51151	0.43272	-1.37695	-1.92416	-1.42554	1.34978	-2.59719	0.0281901	0.691655	0.869602	0.090531	0.008314	0.41004	0.416072	0.0235473
ENSMUSG00000001661	Hoxc6	15425	homeobox C6	118	170	136	404	373	490	258	221	287	141	422	255	1.58277	0.860054	-0.722715	2.30548	2.99544	1.81511	-1.65028	4.94333	0.0279557	0.685714	0.871392	0.0905915	0.00820514	0.403915	0.417476	0.0236195
ENSMUSG00000031662	Snx20	71607	sorting nexin 20	207	238	249	59	57	30	412	179	195	231	49	262	-2.28266	0.0801764	2.36283	-4.64549	-4.86574	1.05715	5.1438	-25.0284	0.292248	0.99906	0.19302	0.0907691	0.0839719	0.930656	0.0562185	0.0236917
ENSMUSG00000031609	Sap30	60406	sin3 associated polypeptide	171	153	130	55	61	52	221	129	127	152	56	159	-1.4259	0.0293821	1.45528	-2.88118	-2.68682	1.02057	2.7421	-7.36755	0.281882	0.999077	0.201969	0.0911213	0.0797971	0.932502	0.0584412	0.0237641
ENSMUSG00000021591	Glrx	93692	glutaredoxin	611	545	692	219	235	260	716	474	442	616	238	544	-1.36683	-0.206769	1.16006	-2.52689	-2.57903	-1.1541	2.23467	-5.76329	0.164692	0.998344	0.339813	0.0912314	0.0456797	0.910469	0.101178	0.0238365
ENSMUSG00000034164	Emid1	140703	EMI domain containing 1	22	15	16	40	52	45	23	21	16	18	46	20	1.36655	0.187827	-1.17872	2.54528	2.57854	1.13905	-2.26377	5.8372	0.172913	0.99851	0.325675	0.0912438	0.0482523	0.913689	0.0979159	0.0239087
ENSMUSG00000070605	Gm13251	433791	predicted gene 13251	295	285	343	132	173	118	312	316	255	308	141	294	-1.13843	-0.0647758	1.07366	-2.21209	-2.20142	-1.04592	2.10476	-4.63347	0.225362	0.99901	0.254619	0.0912836	0.0626136	0.927766	0.0749671	0.0239809
ENSMUSG00000024177	Nme4	56520	NME/NM23 nucleoside diphosphate kinase 4	96	108	134	49	52	34	103	96	96	113	45	98	-1.32368	-0.186727	1.13695	-2.46064	-2.50304	-1.13818	2.19916	-5.50459	0.171277	0.99847	0.330105	0.0915568	0.0475819	0.912927	0.0985605	0.0240531
ENSMUSG00000031731	Ap1g1	11765	adaptor protein complex AP-1, gamma 1 subunit	610	560	615	251	203	219	245	277	313	595	224	278	-1.40995	-1.09957	0.310381	-1.72034	-2.65729	-2.14291	1.24003	-3.29513	0.00671953	0.0399346	0.990527	0.0919031	0.00217492	0.0135965	0.750369	0.0241256
ENSMUSG00000038451	Spsb2	14794	splA/ryanodine receptor domain and SOCS box containing 2	213	221	248	125	105	105	274	189	228	227	112	230	-1.02245	0.00426138	1.02671	-2.04915	-2.03136	1.00296	2.03737	-4.13863	0.271739	0.999086	0.213872	0.0921419	0.0765644	0.934479	0.0622436	0.0241982
ENSMUSG00000097006	9530082P21Rik	638247	RIKEN cDNA 9530082P21 gene	302	312	273	595	686	635	462	526	442	296	638	477	1.10841	0.686157	-0.422255	1.53067	2.15608	1.60899	-1.34002	2.88919	0.0185699	0.379817	0.935661	0.0921556	0.00590364	0.181942	0.526251	0.0242707
ENSMUSG00000034792	Gna15	14676	guanine nucleotide binding protein, alpha 15	96	114	106	30	41	45	155	101	88	105	38	115	-1.4632	0.0860355	1.54923	-3.01243	-2.75719	1.06145	2.92662	-8.06924	0.315966	0.999014	0.183891	0.0928111	0.0909398	0.927948	0.0528255	0.0243437
ENSMUSG00000074227	Spint2	20733	serine protease inhibitor, Kunitz type 2	203	119	101	584	708	715	399	293	322	141	669	338	2.30428	1.31545	-0.988833	3.29311	4.93921	2.48879	-1.98458	9.80225	0.0246909	0.583257	0.899726	0.09288	0.00725134	0.322551	0.458174	0.0244166
ENSMUSG00000035828	Pim3	223775	proviral integration site 3	910	901	890	2545	2304	2322	1340	1956	1784	900	2390	1693	1.40639	0.892911	-0.513478	1.91987	2.65073	1.85692	-1.42749	3.78388	0.0170793	0.320823	0.945569	0.0929543	0.00532034	0.159914	0.550828	0.0244894
ENSMUSG00000057132	Rpgrip1	77945	retinitis pigmentosa GTPase regulator interacting protein 1	9	8	6	285	390	325	649	231	183	8	333	354	5.37041	5.24124	-0.129175	5.49959	41.3671	37.8242	-1.09367	45.2419	0.00159896	0.0018668	0.999052	0.0932688	0.000629049	0.000317161	0.911469	0.0245624
ENSMUSG00000020847	Rph3al	380714	rabphilin 3A-like (without C2 domains)	21	19	16	62	67	64	26	30	14	19	64	23	1.77848	0.265603	-1.51287	3.29135	3.43063	1.20214	-2.85378	9.79026	0.169339	0.998375	0.343073	0.0933409	0.0469129	0.911079	0.101512	0.0246353
ENSMUSG00000045629	Sh3tc2	225608	SH3 domain and tetratricopeptide repeats 2	79	75	78	134	143	125	84	70	86	77	134	80	0.790482	0.047875	-0.742607	1.53309	1.72965	1.03374	-1.6732	2.89405	0.227324	0.999	0.262223	0.0934748	0.0634097	0.927292	0.0775125	0.0247083
ENSMUSG00000024900	Cpt1a	12894	carnitine palmitoyltransferase 1a, liver	2475	2116	2378	1047	829	781	1233	1339	1111	2323	886	1228	-1.39921	-0.920496	0.47871	-1.87792	-2.63756	-1.89277	1.3935	-3.67544	0.0149778	0.2438	0.957552	0.0934908	0.00462772	0.118497	0.583821	0.0247811
ENSMUSG00000039704	Lmbrd2	320506	LMBR1 domain containing 2	178	90	154	8	2	5	10	11	19	141	5	13	-4.72453	-3.34166	1.38288	-6.10741	-26.4378	-10.1377	2.60788	-68.9466	0.0110729	0.123805	0.976073	0.0938459	0.00341372	0.0507202	0.654598	0.0248541
ENSMUSG00000044986	Tst	22117	thiosulfate sulfurtransferase, mitochondrial	64	78	67	234	380	440	228	163	190	69	351	194	2.28609	1.46444	-0.821652	3.10774	4.87732	2.75955	-1.76743	8.62031	0.0167028	0.302442	0.949078	0.0939028	0.00524258	0.149271	0.55943	0.024927
ENSMUSG00000040249	Lrp1	16971	low density lipoprotein receptor-related protein 1	12481	7631	11348	3785	3139	2990	6919	5759	5959	10487	3305	6212	-1.64224	-0.728833	0.913409	-2.55565	-3.1215	-1.6573	1.88349	-5.87933	0.0490419	0.923685	0.752804	0.094176	0.0142991	0.679864	0.304935	0.025
ENSMUSG00000047747	Rnf150	330812	ring finger protein 150	700	453	646	189	192	175	257	281	325	599	185	288	-1.6669	-1.0398	0.627093	-2.29399	-3.17531	-2.05595	1.54445	-4.9041	0.0185731	0.36687	0.939749	0.0944548	0.00592369	0.177431	0.534962	0.0250732
ENSMUSG00000009772	Nuak2	74137	NUAK family, SNF1-like kinase, 2	134	147	155	74	71	57	141	129	105	146	67	125	-1.1094	-0.223123	0.886279	-1.99568	-2.15756	-1.16726	1.8484	-3.98804	0.142563	0.997406	0.405768	0.0949886	0.0390822	0.897363	0.123802	0.0251468
ENSMUSG00000054057	A930004D18Rik	77940	RIKEN cDNA A930004D18 gene	24	30	29	64	74	61	48	39	44	28	66	44	1.23697	0.640943	-0.596024	1.83299	2.35702	1.55935	-1.51155	3.56275	0.0338324	0.778049	0.849346	0.0951347	0.0100318	0.48965	0.391677	0.0252204
ENSMUSG00000060216	Arrb2	216869	arrestin, beta 2	822	870	966	346	418	307	1222	807	737	886	357	922	-1.31887	0.0242627	1.34314	-2.66201	-2.49471	1.01696	2.53702	-6.32914	0.290175	0.999079	0.211159	0.0953598	0.0829501	0.932783	0.0614756	0.0252941
ENSMUSG00000054051	Ercc6	319955	excision repair cross-complementing rodent repair deficiency, complementation group 6	223	170	187	72	73	55	107	162	126	193	67	132	-1.5243	-0.560426	0.963878	-2.48818	-2.87648	-1.4747	1.95055	-5.6107	0.0715716	0.976599	0.642407	0.0954946	0.020947	0.796962	0.233656	0.0253677
ENSMUSG00000001768	Rin2	74030	Ras and Rab interactor 2	2196	1521	2054	809	846	744	1276	1444	1285	1924	800	1335	-1.2501	-0.511289	0.738814	-1.98892	-2.37858	-1.42532	1.6688	-3.96939	0.0590762	0.955873	0.705069	0.0956358	0.0171967	0.741847	0.270094	0.0254414
ENSMUSG00000030554	Synm	233335	synemin, intermediate filament protein	243	161	180	644	426	458	168	222	194	195	509	195	1.38201	0.0134642	-1.36854	2.75055	2.60631	1.00938	-2.58209	6.72973	0.269473	0.999084	0.229962	0.0957908	0.0759037	0.933751	0.0677255	0.0255151
ENSMUSG00000033917	Gde1	56209	glycerophosphodiester phosphodiesterase 1	774	815	726	1523	1534	1776	1002	1214	1165	772	1611	1127	1.05926	0.542731	-0.516525	1.57578	2.08386	1.45673	-1.43051	2.98097	0.0351685	0.795566	0.843635	0.0958199	0.0104576	0.512314	0.385042	0.0255886
ENSMUSG00000002365	Snx9	66616	sorting nexin 9	1252	1094	1312	442	392	412	498	764	655	1219	415	639	-1.5505	-0.949148	0.601355	-2.15186	-2.92919	-1.93073	1.51714	-4.444	0.020401	0.41936	0.933507	0.0966199	0.00635866	0.208302	0.520682	0.0256628
ENSMUSG00000079547	H2-DMb1	14999	histocompatibility 2, class II, locus Mb1	1486	1860	1743	582	581	339	2631	1501	1462	1696	501	1865	-1.79668	0.0871309	1.88381	-3.6805	-3.4742	1.06226	3.69049	-12.8215	0.318074	0.999038	0.196721	0.0970486	0.0910595	0.929235	0.0571977	0.0257373
ENSMUSG00000033102	Cdc14b	218294	CDC14 cell division cycle 14B	135	103	135	40	34	39	58	100	70	124	38	76	-1.68831	-0.729061	0.959246	-2.64755	-3.22278	-1.65756	1.94429	-6.26603	0.0537655	0.937907	0.741143	0.0970817	0.0155881	0.704941	0.293834	0.0258117
ENSMUSG00000032691	Nlrp3	216799	NLR family, pyrin domain containing 3	49	41	37	6	12	5	37	36	20	43	8	31	-2.41424	-0.494363	1.91987	-4.33411	-5.33037	-1.4087	3.7839	-20.1696	0.143596	0.997321	0.415633	0.0970959	0.0393101	0.896349	0.127763	0.025886
ENSMUSG00000033161	Atp1a1	11928	ATPase, Na+/K+ transporting, alpha 1 polypeptide	4628	3098	3958	1548	1224	1054	2076	2337	2230	3895	1275	2214	-1.609	-0.79689	0.812106	-2.4211	-3.0504	-1.73735	1.75577	-5.3558	0.0391294	0.840368	0.82547	0.0972933	0.0114543	0.563253	0.364442	0.0259603
ENSMUSG00000083902	Gm15975	100417530	PAP associated domain containing 4 pseudogene	35	26	30	2	5	2	6	13	8	30	3	9	-3.2723	-1.80828	1.46402	-4.73632	-9.66185	-3.50225	2.75876	-26.6547	0.0288487	0.666663	0.887084	0.0974621	0.00853442	0.386091	0.44001	0.0260346
ENSMUSG00000028678	Kif2c	73804	kinesin family member 2C	116	103	99	23	18	11	81	40	43	106	17	55	-2.64225	-1.02027	1.62198	-4.26423	-6.24304	-2.0283	3.07797	-19.2159	0.0672011	0.969397	0.67492	0.0975279	0.0195958	0.773853	0.249802	0.0261089
ENSMUSG00000067235	H2-Q10	15007	histocompatibility 2, Q region locus 10	100	159	131	425	369	512	230	162	228	130	435	206	1.75246	0.671532	-1.08093	2.83339	3.36933	1.59276	-2.1154	7.12748	0.0682489	0.97078	0.670855	0.0976915	0.0199172	0.778155	0.246359	0.0261831
ENSMUSG00000028475	5430416O09Rik	71406	RIKEN cDNA 5430416O09 gene	241	167	161	516	668	606	322	388	283	190	597	331	1.66569	0.811845	-0.853849	2.51954	3.17266	1.75546	-1.80732	5.734	0.0410399	0.858007	0.816688	0.0978943	0.0119601	0.585462	0.354422	0.0262574
ENSMUSG00000020577	Tspan13	66109	tetraspanin 13	1127	754	728	2553	2806	2179	1280	1262	1503	870	2513	1348	1.55199	0.657396	-0.894591	2.44658	2.93221	1.57723	-1.85908	5.45121	0.0566567	0.945764	0.731406	0.0981867	0.0166079	0.721103	0.288777	0.0263319
ENSMUSG00000047534	Mis18bp1	217653	MIS18 binding protein 1	99	71	83	19	10	11	20	35	35	84	13	30	-2.65202	-1.51146	1.14056	-3.79258	-6.28546	-2.85098	2.20467	-13.8574	0.026624	0.601782	0.903526	0.0988286	0.0077207	0.337276	0.463363	0.0264069
ENSMUSG00000068335	Dok1	13448	docking protein 1	478	394	514	174	212	155	624	395	402	462	181	474	-1.35561	0.0128368	1.36845	-2.72406	-2.55906	1.00894	2.58193	-6.6073	0.291284	0.999085	0.223266	0.0988852	0.0834044	0.933791	0.0656087	0.0264817
ENSMUSG00000022808	Snx4	69150	sorting nexin 4	926	899	896	476	487	460	583	690	610	907	474	628	-0.935021	-0.534106	0.400915	-1.33594	-1.91192	-1.44804	1.32034	-2.52439	0.0264978	0.597022	0.904767	0.0990464	0.00761389	0.333758	0.466293	0.0265566
ENSMUSG00000025395	Prim1	19075	DNA primase, p49 subunit	121	110	99	45	59	46	91	89	75	110	50	85	-1.14029	-0.369428	0.770862	-1.91115	-2.20425	-1.29184	1.70629	-3.76109	0.0904267	0.988028	0.585095	0.0991282	0.0262701	0.839051	0.202761	0.0266314
ENSMUSG00000020424	Gatsl3	71962	GATS protein-like 3	156	201	145	370	486	430	284	250	268	167	428	267	1.35798	0.686173	-0.671804	2.02978	2.56325	1.60901	-1.59306	4.08342	0.0379344	0.81899	0.839632	0.099182	0.011124	0.535844	0.380455	0.0267062
ENSMUSG00000085058	8030453O22Rik	77209	RIKEN cDNA 8030453O22 gene	30	28	38	0	3	2	44	27	23	32	2	31	-4.27936	-0.0633165	4.21605	-8.49541	-19.4186	-1.04486	18.5848	-360.889	0.27309	0.999082	0.240024	0.0991828	0.0772253	0.933193	0.0693768	0.0267807
ENSMUSG00000031355	Arhgap6	11856	Rho GTPase activating protein 6	379	241	341	121	111	87	191	204	233	320	106	210	-1.57216	-0.591057	0.981102	-2.55326	-2.97349	-1.50635	1.97397	-5.86959	0.071732	0.974104	0.663274	0.0992038	0.0210416	0.788602	0.242129	0.0268552
ENSMUSG00000079488	Cd47	16423	CD47 antigen (Rh-related antigen, integrin-associated signal transducer)	64	129	68	922	944	911	985	938	615	87	926	846	3.48321	3.32271	-0.160505	3.64372	11.1828	10.0054	-1.11768	12.4988	0.00206407	0.00282031	0.998926	0.0997282	0.000797737	0.000546791	0.901146	0.02693
ENSMUSG00000045316	Fahd1	68636	fumarylacetoacetate hydrolase domain containing 1	110	87	102	238	298	317	225	181	190	100	284	199	1.50488	0.992046	-0.512831	2.01771	2.838	1.989	-1.42685	4.0494	0.0162522	0.254921	0.960421	0.101087	0.00491375	0.124539	0.591156	0.027006
ENSMUSG00000038141	Tmem181a	77106	transmembrane protein 181A	368	338	350	200	168	175	295	254	249	352	181	266	-0.96336	-0.405686	0.557674	-1.52103	-1.94985	-1.32472	1.47189	-2.86997	0.059406	0.949018	0.733939	0.101459	0.0173664	0.727434	0.291308	0.0270823
ENSMUSG00000029687	Ezh2	14056	enhancer of zeste homolog 2 (Drosophila)	238	213	242	127	97	107	174	182	157	231	110	171	-1.06945	-0.430479	0.638968	-1.70841	-2.09863	-1.34768	1.55721	-3.26801	0.0650175	0.961738	0.707514	0.10161	0.0191436	0.754847	0.272318	0.0271586
ENSMUSG00000038253	Hoxa5	15402	homeobox A5	58	54	53	153	141	136	87	120	114	55	143	107	1.37087	0.937455	-0.433414	1.80428	2.58626	1.91515	-1.35043	3.49255	0.0140879	0.185733	0.97009	0.101775	0.00432118	0.0797645	0.629446	0.0272349
ENSMUSG00000026134	Prim2	19076	DNA primase, p58 subunit	182	180	187	72	61	45	83	108	109	183	59	100	-1.6501	-0.884192	0.765903	-2.416	-3.13854	-1.84573	1.70043	-5.33689	0.033372	0.735499	0.875404	0.102284	0.00985124	0.447307	0.423317	0.0273115
ENSMUSG00000054115	Skp2	27401	S-phase kinase-associated protein 2 (p45)	85	54	80	28	19	23	44	46	57	73	23	49	-1.60661	-0.549447	1.05717	-2.66378	-3.04536	-1.46352	2.08084	-6.33692	0.0872578	0.984814	0.621678	0.103337	0.0253497	0.825187	0.219754	0.0273891
ENSMUSG00000035078	Mtmr9	210376	myotubularin related protein 9	340	252	307	110	92	87	125	112	139	299	97	126	-1.62505	-1.24599	0.379057	-2.00411	-3.08453	-2.37182	1.30049	-4.0114	0.00848337	0.0558396	0.989422	0.104049	0.00267757	0.0170677	0.739088	0.0274673
ENSMUSG00000021340	Gpld1	14756	glycosylphosphatidylinositol specific phospholipase D1	80	96	87	193	186	232	117	113	148	87	204	126	1.21533	0.517588	-0.69774	1.91307	2.32193	1.43156	-1.62196	3.76609	0.0597627	0.946206	0.745486	0.104208	0.0175364	0.72182	0.298168	0.0275454
ENSMUSG00000020303	Stc2	20856	stanniocalcin 2	68	88	56	221	276	317	121	141	179	71	271	147	1.94183	1.05941	-0.882418	2.82425	3.84192	2.08408	-1.84346	7.08244	0.0323359	0.706058	0.886352	0.104223	0.00952541	0.421027	0.438429	0.0276234
ENSMUSG00000054150	Syne3	212073	spectrin repeat containing, nuclear envelope family member 3	225	151	215	66	55	59	78	101	89	197	60	90	-1.69132	-1.11942	0.571908	-2.26323	-3.22953	-2.17259	1.48649	-4.80065	0.0166426	0.253418	0.962464	0.104616	0.00520421	0.122362	0.599984	0.0277017
ENSMUSG00000000317	Bcl6b	12029	B cell CLL/lymphoma 6, member B	452	311	298	822	992	966	455	552	518	353	927	508	1.41033	0.544628	-0.865704	2.27604	2.65798	1.45864	-1.82223	4.84346	0.073519	0.971084	0.692534	0.106122	0.0214243	0.778934	0.262994	0.0277813
ENSMUSG00000005442	Cic	71722	capicua homolog (Drosophila)	1414	1028	1473	546	468	424	736	749	725	1305	479	736	-1.43415	-0.807336	0.626813	-2.06096	-2.70223	-1.74998	1.54415	-4.17265	0.0300698	0.646242	0.903093	0.106316	0.0089514	0.367931	0.462626	0.0278609
ENSMUSG00000030084	Plxna1	18844	plexin A1	1534	1260	1598	601	409	433	663	840	784	1464	481	762	-1.61828	-0.94035	0.677934	-2.29622	-3.0701	-1.91899	1.59985	-4.91169	0.0272307	0.573988	0.917386	0.106497	0.00793518	0.314298	0.488992	0.0279406
ENSMUSG00000020072	Pbld1	68371	phenazine biosynthesis-like protein domain containing 1	46	44	37	102	112	116	70	92	81	43	110	81	1.3655	0.917382	-0.448114	1.81361	2.57665	1.88868	-1.36426	3.5152	0.0160599	0.227146	0.966878	0.106899	0.00485528	0.107403	0.616454	0.0280205
ENSMUSG00000037010	Apln	30878	apelin	267	226	233	622	728	428	220	144	202	242	593	188	1.26098	-0.378325	-1.6393	2.90028	2.39658	-1.29983	-3.11515	7.4657	0.550667	0.996548	0.113593	0.107015	0.175309	0.888717	0.0332148	0.0281004
ENSMUSG00000059089	Fcgr4	246256	Fc receptor, IgG, low affinity IV	404	358	429	49	55	29	1136	422	223	397	44	594	-3.20222	0.262196	3.46442	-6.66664	-9.20374	1.1993	11.0381	-101.591	0.37067	0.998951	0.196076	0.107548	0.109003	0.925383	0.0569529	0.0281806
ENSMUSG00000069607	Cd300lh	382551	CD300 antigen like family member H	1176	894	1254	42	12	4	77	251	248	1108	19	192	-6.4127	-2.69859	3.7141	-10.1268	-85.1951	-6.49169	13.1237	-1118.08	0.0636092	0.951483	0.744797	0.107925	0.0187917	0.732255	0.296729	0.0282611
ENSMUSG00000034586	Hid1	217310	HID1 domain containing	147	97	90	289	281	282	151	157	131	112	284	146	1.37828	0.418998	-0.959281	2.33756	2.59958	1.337	-1.94434	5.05447	0.107547	0.991361	0.576595	0.108016	0.0299622	0.855092	0.1989	0.0283415
ENSMUSG00000059602	Syn3	27204	synapsin III	8	13	5	55	123	153	34	23	20	9	110	26	3.52474	1.5352	-1.98954	5.51428	11.5094	2.89829	-3.9711	45.7049	0.0593446	0.939298	0.765009	0.108088	0.017324	0.708541	0.3127	0.0284218
ENSMUSG00000050965	Prkca	18750	protein kinase C, alpha	143	155	151	249	243	244	134	167	151	150	245	151	0.7121	0.00424744	-0.707853	1.41995	1.63819	1.00295	-1.63337	2.67577	0.300369	0.999086	0.251771	0.10863	0.0862559	0.934256	0.0735557	0.0285025
ENSMUSG00000079277	Hoxd3	15434	homeobox D3	39	50	32	121	130	96	64	58	67	40	116	63	1.51887	0.658625	-0.860241	2.37911	2.86566	1.57858	-1.81534	5.20214	0.0608696	0.941694	0.764942	0.109689	0.0179653	0.713236	0.311996	0.0285841
ENSMUSG00000026586	Prrx1	18933	paired related homeobox 1	898	1007	1009	506	430	382	599	588	638	971	439	608	-1.1519	-0.673205	0.478698	-1.6306	-2.22207	-1.59461	1.39349	-3.09642	0.0278346	0.568878	0.921981	0.110356	0.00817794	0.311368	0.498725	0.0286662
ENSMUSG00000015932	Dstn	56431	destrin	3435	3159	3212	5278	5146	5465	3341	3722	3668	3269	5296	3577	0.696687	0.129276	-0.56741	1.2641	1.62078	1.09374	-1.48186	2.40177	0.17398	0.997852	0.424647	0.110425	0.0484212	0.902784	0.131388	0.0287482
ENSMUSG00000040105	Ppapdc2	74411	phosphatidic acid phosphatase type 2 domain containing 2	268	254	220	518	762	649	375	434	368	247	643	392	1.36338	0.664778	-0.698605	2.06199	2.57288	1.58532	-1.62294	4.17562	0.0470749	0.870439	0.833211	0.110866	0.0134647	0.602994	0.37269	0.0288305
ENSMUSG00000069919	Hba-a1	15122	hemoglobin alpha, adult chain 1	1827	1552	1880	6905	9942	11285	7487	4207	4936	1753	9378	5543	2.3941	1.62178	-0.772326	3.16643	5.2565	3.07754	-1.70802	8.97821	0.0162598	0.21843	0.969726	0.111244	0.00493324	0.101001	0.62757	0.028913
ENSMUSG00000020658	Efr3b	668212	EFR3 homolog B (S. cerevisiae)	809	487	792	176	118	84	252	263	288	696	126	268	-2.48986	-1.34142	1.14844	-3.63831	-5.61725	-2.53401	2.21675	-12.452	0.0362027	0.74177	0.885997	0.111459	0.0106741	0.453825	0.438165	0.0289955
ENSMUSG00000046532	Ar	11835	androgen receptor	237	217	225	427	441	440	301	354	287	226	436	314	0.945437	0.467636	-0.477801	1.42324	1.92577	1.38284	-1.39262	2.68187	0.0458571	0.857652	0.842137	0.111852	0.0130904	0.584629	0.383823	0.0290783
ENSMUSG00000004267	Eno2	13807	enolase 2, gamma neuronal	94	89	111	34	50	34	131	128	83	98	39	114	-1.32193	0.196809	1.51874	-2.84066	-2.5	1.14616	2.8654	-7.16349	0.438607	0.998623	0.170845	0.112166	0.132776	0.916262	0.0493332	0.0291612
ENSMUSG00000031750	Il34	76527	interleukin 34	240	192	212	442	544	496	342	291	361	215	494	331	1.20121	0.625906	-0.575302	1.77651	2.29932	1.54318	-1.48999	3.42596	0.0401788	0.795714	0.870151	0.11243	0.0117218	0.512539	0.416633	0.0292442
ENSMUSG00000012114	Med15	94112	mediator complex subunit 15	997	870	1041	472	435	430	535	648	621	969	445	601	-1.11792	-0.689425	0.428499	-1.54642	-2.17034	-1.61264	1.34583	-2.92092	0.0236797	0.438933	0.943233	0.112553	0.00697665	0.220533	0.543761	0.0293272
ENSMUSG00000007041	Clic1	114584	chloride intracellular channel 1	4671	4449	4748	1682	2037	1435	5710	3400	3547	4623	1718	4219	-1.44188	-0.172967	1.26892	-2.7108	-2.71675	-1.12737	2.4098	-6.54683	0.221709	0.998704	0.357929	0.112915	0.0608261	0.918267	0.104259	0.0294104
ENSMUSG00000019173	Rab5c	19345	RAB5C, member RAS oncogene family	3663	3462	3783	2060	2190	2106	3211	2838	2931	3636	2119	2993	-0.778407	-0.281544	0.496863	-1.27527	-1.71524	-1.2155	1.41114	-2.42044	0.0878585	0.980789	0.67059	0.113042	0.0256176	0.811186	0.245975	0.0294935
ENSMUSG00000028550	Atg4c	242557	autophagy related 4C, cysteine peptidase	249	221	256	138	124	116	178	170	181	242	126	177	-0.940245	-0.452122	0.488124	-1.42837	-1.91885	-1.36805	1.40262	-2.69142	0.049879	0.88442	0.828253	0.113228	0.014642	0.620759	0.36636	0.0295767
ENSMUSG00000027303	Ptpra	19262	protein tyrosine phosphatase, receptor type, A	2620	2159	2397	1181	1092	1070	1326	1481	1509	2392	1114	1438	-1.09863	-0.731292	0.367342	-1.46598	-2.14152	-1.66013	1.28997	-2.7625	0.0178854	0.257923	0.965994	0.113494	0.00554184	0.126682	0.613238	0.0296599
ENSMUSG00000025479	Cyp2e1	13106	cytochrome P450, family 2, subfamily e, polypeptide 1	1070	2260	573	20190	21259	28097	2762	7813	5753	1301	23182	5443	4.36127	2.16068	-2.20059	6.56186	20.5529	4.47126	-4.59668	94.4752	0.0465507	0.857894	0.845049	0.113778	0.0133141	0.584963	0.386257	0.0297433
ENSMUSG00000017718	Afmid	71562	arylformamidase	106	92	86	13	12	14	14	34	31	95	13	26	-2.80076	-1.9107	0.890059	-3.69082	-6.96807	-3.75992	1.85325	-12.9136	0.0162172	0.209137	0.971768	0.113825	0.0048942	0.0925491	0.634122	0.0298265
ENSMUSG00000005615	Pcyt1a	13026	phosphate cytidylyltransferase 1, choline, alpha isoform	1396	1180	1458	684	603	606	821	977	946	1345	631	914	-1.08736	-0.554008	0.533354	-1.62072	-2.12485	-1.46816	1.44729	-3.07528	0.0434133	0.827273	0.860136	0.114101	0.0125824	0.546927	0.404071	0.0299099
ENSMUSG00000056486	Chn1	108699	chimerin 1	124	104	85	274	232	264	101	151	113	104	257	122	1.30972	0.218542	-1.09118	2.4009	2.47894	1.16356	-2.13048	5.28132	0.193161	0.998193	0.41357	0.11521	0.0537487	0.907621	0.125954	0.0299942
ENSMUSG00000030701	Plekhb1	27276	pleckstrin homology domain containing, family B (evectins) member 1	33	23	35	89	73	84	44	41	51	30	82	45	1.44639	0.600643	-0.845751	2.29215	2.72526	1.51639	-1.7972	4.89784	0.0701261	0.957503	0.749071	0.115233	0.0204282	0.745737	0.30245	0.0300783
ENSMUSG00000044881	Coa4	68185	cytochrome c oxidase assembly factor 4	138	133	157	53	65	66	167	109	115	143	61	130	-1.2149	-0.15314	1.06176	-2.27666	-2.32124	-1.11199	2.08747	-4.84554	0.221754	0.998658	0.369698	0.115501	0.0609253	0.917084	0.108778	0.0301626
ENSMUSG00000023336	Wfdc1	67866	WAP four-disulfide core domain 1	21	9	16	76	92	59	31	25	24	15	76	27	2.33969	0.864627	-1.47506	3.81474	5.06192	1.82087	-2.77995	14.0719	0.0871911	0.978773	0.687315	0.116016	0.0252962	0.804095	0.259249	0.0302472
ENSMUSG00000030433	Sbk2	381836	SH3-binding domain kinase family, member 2	73	60	89	13	15	29	60	69	49	74	19	59	-2.01026	-0.303917	1.70634	-3.7166	-4.02854	-1.23449	3.26332	-13.1464	0.205286	0.998406	0.398088	0.116198	0.0564373	0.911724	0.119865	0.0303318
ENSMUSG00000042410	Agps	228061	alkylglycerone phosphate synthase	1046	823	925	486	435	442	649	662	604	932	455	638	-1.02905	-0.539082	0.489969	-1.51902	-2.04068	-1.45305	1.40441	-2.86596	0.0412214	0.793526	0.876339	0.116517	0.0121304	0.508234	0.424967	0.0304165
ENSMUSG00000021379	Id4	15904	inhibitor of DNA binding 4	40	15	32	147	153	148	53	63	61	29	149	59	2.44016	1.10427	-1.33589	3.77605	5.42702	2.14991	-2.52431	13.6995	0.0597049	0.926135	0.799648	0.117216	0.0174939	0.683143	0.341472	0.0305018
ENSMUSG00000043587	Acpl2	NA		65	48	62	25	25	27	40	36	43	58	26	40	-1.14925	-0.53753	0.611715	-1.76096	-2.21798	-1.45149	1.52807	-3.38924	0.0554164	0.907328	0.817826	0.117284	0.0161975	0.654105	0.356707	0.0305869
ENSMUSG00000042719	Naa25	231713	N(alpha)-acetyltransferase 25, NatB auxiliary subunit	288	258	295	125	117	144	165	179	160	280	129	168	-1.12004	-0.733809	0.386226	-1.50626	-2.17352	-1.66302	1.30697	-2.84073	0.0198041	0.300176	0.962813	0.117301	0.00623104	0.148202	0.600847	0.030672
ENSMUSG00000020101	4632428N05Rik	74048	RIKEN cDNA 4632428N05 gene	4553	3837	4403	2532	2290	2536	3671	3554	3759	4264	2452	3662	-0.795758	-0.216341	0.579417	-1.37518	-1.73599	-1.16178	1.49425	-2.59399	0.133287	0.994553	0.551859	0.117333	0.0361892	0.872812	0.184158	0.0307568
ENSMUSG00000030064	Frmd4b	232288	FERM domain containing 4B	1179	795	1061	363	366	251	666	566	560	1012	327	597	-1.6308	-0.74558	0.885219	-2.51602	-3.09684	-1.67665	1.84704	-5.72001	0.0585168	0.920944	0.805638	0.11751	0.0169849	0.675254	0.345147	0.0308417
ENSMUSG00000039323	Igfbp2	16008	insulin-like growth factor binding protein 2	18	9	16	132	79	212	29	13	31	14	141	24	3.21643	0.713653	-2.50278	5.71921	9.29484	1.63995	-5.66776	52.6809	0.161964	0.996964	0.486048	0.117715	0.0448619	0.892297	0.15136	0.0309266
ENSMUSG00000035992	Fnip1	216742	folliculin interacting protein 1	584	443	588	240	211	175	366	420	324	538	209	370	-1.36464	-0.533964	0.83068	-2.19532	-2.57513	-1.4479	1.77852	-4.57992	0.0802569	0.9709	0.720582	0.117738	0.0233005	0.778415	0.282238	0.0310114
ENSMUSG00000022089	Bin3	57784	bridging integrator 3	440	402	469	217	282	248	557	457	451	437	249	488	-0.817078	0.155839	0.972918	-1.79	-1.76183	1.11407	1.96281	-3.45814	0.487436	0.998295	0.161176	0.117927	0.151851	0.909521	0.0457988	0.0310962
ENSMUSG00000057069	Ero1lb	67475	ERO1-like beta (S. cerevisiae)	307	250	278	144	102	111	217	201	180	279	119	199	-1.2346	-0.481395	0.753207	-1.98781	-2.35316	-1.39609	1.68554	-3.96634	0.0814411	0.971645	0.720239	0.11866	0.0235574	0.780528	0.281874	0.0311816
ENSMUSG00000026069	Il1rl1	17082	interleukin 1 receptor-like 1	220	134	214	51	59	39	97	85	92	189	50	91	-1.89877	-1.01255	0.886221	-2.78499	-3.72894	-2.01747	1.84833	-6.89231	0.0401785	0.770232	0.886882	0.119033	0.0116881	0.480584	0.439484	0.0312671
ENSMUSG00000070390	Nlrp1b	637515	NLR family, pyrin domain containing 1B	45	37	47	13	8	5	30	38	20	43	9	29	-2.29949	-0.589921	1.70957	-4.00907	-4.92285	-1.50516	3.27064	-16.1009	0.143846	0.995518	0.535102	0.119261	0.039538	0.87973	0.174808	0.0313527
ENSMUSG00000037217	Syn1	20964	synapsin I	92	91	117	4	21	12	86	63	62	100	12	70	-3.18866	-0.516965	2.6717	-5.86036	-9.11767	-1.43094	6.3718	-58.0959	0.204198	0.998275	0.419228	0.12032	0.0562486	0.909086	0.129206	0.0314392
ENSMUSG00000027583	Zbtb46	72147	zinc finger and BTB domain containing 46	257	191	223	554	520	489	328	367	274	224	521	323	1.22606	0.529239	-0.69682	1.92288	2.33927	1.44317	-1.62093	3.79179	0.0686837	0.947557	0.779336	0.121424	0.0201017	0.724965	0.324868	0.0315265
ENSMUSG00000021175	Cdca7l	217946	cell division cycle associated 7 like	252	262	271	125	90	64	218	186	216	262	93	207	-1.53827	-0.342449	1.19582	-2.73408	-2.90445	-1.26791	2.29074	-6.65336	0.166456	0.996969	0.49514	0.121473	0.0463365	0.892362	0.155244	0.0316138
ENSMUSG00000026207	Speg	11790	SPEG complex locus	350	271	361	132	101	114	317	207	209	327	116	244	-1.49211	-0.441219	1.05089	-2.54301	-2.81301	-1.35775	2.07181	-5.82803	0.126071	0.99273	0.594788	0.122096	0.0348321	0.861916	0.207018	0.0317014
ENSMUSG00000021670	Hmgcr	15357	3-hydroxy-3-methylglutaryl-Coenzyme A reductase	301	321	349	181	166	178	235	252	227	324	175	238	-0.885483	-0.442617	0.442867	-1.32835	-1.84738	-1.35907	1.3593	-2.51115	0.0493128	0.856793	0.857872	0.122209	0.0144511	0.583119	0.40057	0.0317891
ENSMUSG00000026991	Pkp4	227937	plakophilin 4	1076	840	860	1842	1744	1872	786	1109	922	925	1819	939	0.983246	0.0156778	-0.967568	1.95081	1.97691	1.01093	-1.95554	3.86593	0.322179	0.999081	0.285913	0.123284	0.0916631	0.933117	0.0842067	0.0318775
ENSMUSG00000037731	Themis2	230787	thymocyte selection associated family member 2	810	608	774	244	242	173	768	512	417	731	220	566	-1.738	-0.405093	1.3329	-3.0709	-3.33571	-1.32417	2.51909	-8.40296	0.162825	0.996624	0.513165	0.123598	0.0450248	0.889364	0.163088	0.0319662
ENSMUSG00000042485	Mustn1	66175	musculoskeletal, embryonic nuclear protein 1	239	327	218	654	1023	785	461	367	416	261	821	414	1.64819	0.681937	-0.96625	2.61444	3.13439	1.60429	-1.95376	6.12384	0.0763997	0.960595	0.759918	0.12386	0.02245	0.752307	0.30953	0.0320549
ENSMUSG00000028063	Lmna	16905	lamin A	4116	3967	4299	1886	2191	1935	5432	3356	4489	4128	2004	4425	-1.04465	0.0735412	1.11819	-2.16283	-2.06286	1.0523	2.17074	-4.47793	0.397355	0.998991	0.228213	0.123902	0.119586	0.92689	0.0669282	0.0321434
ENSMUSG00000095028	Sirpb1b	668101	signal-regulatory protein beta 1B	75	80	90	15	14	5	68	60	30	81	11	53	-2.90706	-0.689614	2.21745	-5.1245	-7.50088	-1.61285	4.65069	-34.8843	0.161922	0.996477	0.521216	0.124866	0.0447807	0.888203	0.168186	0.0322328
ENSMUSG00000037544	Dlgap5	218977	discs, large (Drosophila) homolog-associated protein 5	157	116	138	28	14	11	58	31	39	137	18	43	-3.02353	-1.70007	1.32346	-4.347	-8.13156	-3.24916	2.50266	-20.3506	0.0364845	0.684919	0.914265	0.125442	0.0107374	0.402936	0.482616	0.0323225
ENSMUSG00000049598	Vsig8	240916	V-set and immunoglobulin domain containing 8	989	739	1064	117	47	14	904	473	458	931	59	612	-4.40383	-0.662142	3.74169	-8.14551	-21.1682	-1.58243	13.377	-283.168	0.220443	0.998434	0.416695	0.125451	0.060429	0.912187	0.128483	0.032412
ENSMUSG00000042073	Abhd14b	76491	abhydrolase domain containing 14b	279	338	298	712	926	1065	684	618	651	305	901	651	1.54497	1.09553	-0.449438	1.99441	2.91798	2.13692	-1.36551	3.98453	0.0154174	0.158679	0.98061	0.125622	0.00470274	0.0635212	0.679041	0.0325015
ENSMUSG00000085812	Gm15843	100416317	ribosomal protein L17 pseudogene	19	20	19	8	8	9	23	15	14	20	8	17	-1.18684	-0.192649	0.994187	-2.18102	-2.27653	-1.14286	1.99196	-4.53475	0.213044	0.998286	0.43176	0.126199	0.057969	0.909345	0.133579	0.0325915
ENSMUSG00000063410	Stk24	223255	serine/threonine kinase 24	885	730	902	410	330	316	466	527	502	839	352	498	-1.25628	-0.74634	0.50994	-1.76622	-2.38879	-1.67753	1.42399	-3.40162	0.0308175	0.562734	0.935573	0.126298	0.00915032	0.307585	0.526055	0.0326813
ENSMUSG00000010660	Plcd1	18799	phospholipase C, delta 1	124	147	126	316	366	323	197	228	277	132	335	234	1.33945	0.81177	-0.527675	1.86712	2.53054	1.75536	-1.4416	3.64804	0.0288896	0.513841	0.942487	0.126653	0.00858933	0.274453	0.541729	0.0327713
ENSMUSG00000031987	Egln1	112405	egl-9 family hypoxia-inducible factor 1	721	854	778	1359	1337	1377	965	979	994	784	1358	979	0.794812	0.32395	-0.470861	1.26567	1.73485	1.25175	-1.38594	2.40439	0.0806864	0.964708	0.756193	0.126839	0.0233517	0.762419	0.306704	0.0328613
ENSMUSG00000018848	Rars	104458	arginyl-tRNA synthetase	840	848	870	561	551	515	791	752	785	853	542	776	-0.6529	-0.135939	0.516961	-1.16986	-1.57233	-1.09881	1.43094	-2.2499	0.182728	0.99742	0.488138	0.126839	0.0510826	0.897469	0.152525	0.0329512
ENSMUSG00000006715	Gmnn	57441	geminin	282	238	249	93	94	70	285	171	164	256	86	207	-1.58564	-0.351935	1.23371	-2.81935	-3.00141	-1.27627	2.35171	-7.05844	0.174075	0.997031	0.505801	0.126972	0.04859	0.892994	0.159166	0.033041
ENSMUSG00000067377	Tspan6	56496	tetraspanin 6	331	343	258	690	580	562	319	347	361	310	611	343	0.980736	0.152064	-0.828672	1.80941	1.97347	1.11116	-1.77605	3.50498	0.220135	0.998382	0.426021	0.127434	0.06033	0.911248	0.131751	0.0331311
ENSMUSG00000038692	Hoxb4	15412	homeobox B4	59	60	48	108	118	119	73	84	83	56	115	80	1.04934	0.52148	-0.527865	1.57721	2.06959	1.43543	-1.44179	2.98392	0.0525291	0.867083	0.859694	0.12754	0.015188	0.598672	0.402908	0.0332211
ENSMUSG00000020075	Ddx21	56200	DEAD (Asp-Glu-Ala-Asp) box polypeptide 21	1135	920	1037	508	555	512	699	722	689	1030	525	703	-0.968406	-0.546348	0.422057	-1.39046	-1.95668	-1.46038	1.33984	-2.62163	0.0368593	0.681908	0.916798	0.127692	0.0108646	0.399306	0.487412	0.033311
ENSMUSG00000052852	Reep1	52250	receptor accessory protein 1	38	63	39	110	99	102	47	44	47	47	104	46	1.18127	0.0235838	-1.15769	2.33896	2.26777	1.01648	-2.231	5.05939	0.327438	0.999078	0.296964	0.127704	0.0937304	0.932635	0.0878637	0.0334008
ENSMUSG00000010021	Kif19a	286942	kinesin family member 19A	54	64	60	36	35	30	94	64	73	59	34	77	-0.804119	0.357689	1.16181	-1.96593	-1.74608	1.28137	2.23738	-3.90663	0.695285	0.991652	0.100065	0.128002	0.248372	0.856167	0.0293814	0.0334908
ENSMUSG00000051022	Hs3st1	15476	heparan sulfate (glucosamine) 3-O-sulfotransferase 1	88	54	63	155	183	180	93	86	100	68	173	93	1.36393	0.472522	-0.891411	2.25534	2.57386	1.38753	-1.85499	4.77448	0.107286	0.985767	0.676698	0.128253	0.0298994	0.828721	0.25208	0.0335808
ENSMUSG00000020473	Aebp1	11568	AE binding protein 1	3268	1951	3036	746	938	558	1546	1817	1515	2752	747	1626	-1.87659	-0.728144	1.14844	-3.02503	-3.67205	-1.65651	2.21674	-8.13999	0.0896906	0.973946	0.733518	0.128758	0.0259966	0.788031	0.290947	0.0336711
ENSMUSG00000045273	Cenph	26886	centromere protein H	52	44	54	13	8	4	54	35	28	50	8	39	-2.73491	-0.40879	2.32612	-5.06103	-6.65718	-1.32757	5.01455	-33.3827	0.226549	0.99845	0.422832	0.128953	0.0631112	0.912498	0.129932	0.0337614
ENSMUSG00000048216	Gpr85	64450	G protein-coupled receptor 85	50	27	36	11	6	4	24	26	24	38	7	25	-2.4651	-0.567042	1.89806	-4.36316	-5.52166	-1.48148	3.72712	-20.5799	0.171749	0.996781	0.520559	0.129121	0.0480006	0.890703	0.167013	0.0338517
ENSMUSG00000000805	Car4	12351	carbonic anhydrase 4	1135	847	723	2203	2547	2573	1607	1612	1573	902	2441	1597	1.45826	0.850057	-0.608203	2.06646	2.74777	1.80257	-1.52436	4.18858	0.0337313	0.613688	0.930032	0.129335	0.0100017	0.344631	0.51396	0.033942
ENSMUSG00000033717	Adra2a	11551	adrenergic receptor, alpha 2a	23	11	10	57	61	50	19	17	13	14	56	16	2.03505	0.265784	-1.76927	3.80432	4.09838	1.20229	-3.40882	13.9706	0.241825	0.998637	0.403719	0.129713	0.066374	0.916538	0.123085	0.0340325
ENSMUSG00000032812	Arap1	69710	ArfGAP with RhoGAP domain, ankyrin repeat and PH domain 1	1855	1426	1877	686	607	412	1718	1176	1202	1719	568	1365	-1.6175	-0.343944	1.27356	-2.89107	-3.06844	-1.26922	2.41758	-7.41818	0.183896	0.997321	0.49986	0.129857	0.0512571	0.896337	0.1572	0.034123
ENSMUSG00000069917	Hba-a2	110257	hemoglobin alpha, adult chain 2	3336	2468	2682	8947	11579	13240	8720	5548	5944	2829	11255	6737	1.98544	1.23417	-0.751264	2.7367	3.95983	2.35246	-1.68327	6.66544	0.0272435	0.455899	0.951452	0.130009	0.00796207	0.231405	0.564887	0.0342135
ENSMUSG00000056536	Pign	27392	phosphatidylinositol glycan anchor biosynthesis, class N	423	299	398	168	146	148	225	237	219	373	154	227	-1.26152	-0.700321	0.561203	-1.82273	-2.39749	-1.62487	1.4755	-3.53749	0.039661	0.717787	0.911698	0.13037	0.0116208	0.431114	0.47727	0.0343041
ENSMUSG00000000318	Clec10a	17312	C-type lectin domain family 10, member A	1887	1741	2148	784	841	635	1543	1280	1071	1925	753	1298	-1.35765	-0.579428	0.77822	-2.13587	-2.56267	-1.49426	1.71501	-4.39502	0.0760999	0.953846	0.785096	0.13052	0.0223028	0.73742	0.329998	0.0343947
ENSMUSG00000032312	Csk	12988	c-src tyrosine kinase	1497	1521	1502	709	737	733	1496	1060	1078	1507	726	1211	-1.05224	-0.333139	0.719102	-1.77134	-2.07375	-1.25975	1.64616	-3.41372	0.124183	0.990716	0.640223	0.130816	0.034555	0.851262	0.231749	0.0344854
ENSMUSG00000001552	Jup	16480	junction plakoglobin	2145	1551	1760	3594	4271	4160	2499	2746	2586	1818	4008	2611	1.14902	0.533488	-0.61553	1.76455	2.21763	1.44742	-1.53212	3.39768	0.0638041	0.919238	0.829023	0.131059	0.0188793	0.672149	0.367317	0.0345762
ENSMUSG00000031024	St5	76954	suppression of tumorigenicity 5	251	262	272	512	501	385	218	257	259	262	466	245	0.821013	-0.099834	-0.920847	1.74186	1.76665	-1.07165	-1.89323	3.34466	0.457256	0.9988	0.210464	0.131202	0.140384	0.920721	0.0612206	0.0346669
ENSMUSG00000073680	Tmem88b	320587	transmembrane protein 88B	8	15	14	100	78	166	19	42	39	12	115	33	3.13035	1.3412	-1.78916	4.91951	8.75649	2.53361	-3.45613	30.2636	0.0759819	0.95288	0.788027	0.131268	0.0222538	0.735912	0.332717	0.0347575
ENSMUSG00000001020	S100a4	20198	S100 calcium binding protein A4	2757	3046	3296	886	1020	590	6305	2993	2679	3033	832	3992	-1.8986	0.289677	2.18828	-4.08689	-3.72852	1.22237	4.55762	-16.9932	0.484962	0.998624	0.195645	0.131693	0.15057	0.916278	0.0567084	0.0348484
ENSMUSG00000066800	Rnasel	24014	ribonuclease L (2p, 5p-oligoisoadenylate synthetase-dependent)	548	469	585	278	266	271	352	372	365	534	272	363	-0.967887	-0.549659	0.418228	-1.38612	-1.95597	-1.46374	1.33629	-2.61374	0.0374403	0.67515	0.921339	0.131712	0.0109287	0.393598	0.497418	0.0349391
ENSMUSG00000051652	Lrrc3	237387	leucine rich repeat containing 3	65	71	55	108	132	157	63	59	72	63	133	64	1.04901	0.0264037	-1.02261	2.07163	2.06912	1.01847	-2.03159	4.2036	0.330761	0.999074	0.308327	0.131748	0.094466	0.932011	0.0919067	0.0350296
ENSMUSG00000037490	Slc2a12	353169	solute carrier family 2 (facilitated glucose transporter), member 12	26	25	21	76	71	71	21	43	29	24	73	31	1.58927	0.328273	-1.26099	2.85026	3.00896	1.25551	-2.39661	7.2113	0.191274	0.997491	0.497209	0.132334	0.0531172	0.898311	0.155636	0.0351206
ENSMUSG00000000682	Cd52	23833	CD52 antigen	1190	1409	1532	280	413	216	3764	1747	1189	1377	303	2234	-2.22579	0.535372	2.76116	-4.98694	-4.67766	1.44932	6.7794	-31.7117	0.559697	0.997777	0.159867	0.132573	0.178305	0.90183	0.0451333	0.0352116
ENSMUSG00000004530	Coro1c	23790	coronin, actin binding protein 1C	2867	2369	3276	1277	1079	867	1872	1696	1737	2837	1074	1768	-1.40611	-0.670491	0.735622	-2.14174	-2.65022	-1.59162	1.66512	-4.41293	0.0608013	0.90374	0.843938	0.132688	0.0178798	0.649161	0.385346	0.0353025
ENSMUSG00000034484	Snx2	67804	sorting nexin 2	2374	2150	2351	1370	1337	1279	1729	1834	1766	2292	1329	1776	-0.785538	-0.366406	0.419132	-1.20467	-1.72374	-1.28914	1.33712	-2.30485	0.0641223	0.917533	0.83316	0.132884	0.0189672	0.669317	0.372376	0.0353934
ENSMUSG00000032380	Dapk2	13143	death-associated protein kinase 2	193	138	120	406	608	505	294	305	260	150	506	286	1.75917	0.954935	-0.804232	2.5634	3.38503	1.93849	-1.74622	5.91099	0.0436345	0.76179	0.904314	0.13371	0.0126537	0.472538	0.464343	0.035485
ENSMUSG00000004936	Map2k1	26395	mitogen-activated protein kinase kinase 1	1136	1133	1223	678	631	644	801	880	848	1164	651	843	-0.83838	-0.465572	0.372808	-1.21119	-1.78804	-1.38086	1.29487	-2.31528	0.0408052	0.722226	0.913584	0.133718	0.0118575	0.434416	0.480767	0.0355764
ENSMUSG00000026496	Parp1	11545	poly (ADP-ribose) polymerase family, member 1	960	891	892	446	378	401	476	536	615	914	408	542	-1.164	-0.759817	0.404185	-1.56819	-2.24078	-1.69328	1.32334	-2.96532	0.0234917	0.339857	0.96533	0.133864	0.00695206	0.166851	0.611475	0.0356677
ENSMUSG00000020375	Rufy1	216724	RUN and FYVE domain containing 1	628	534	650	246	299	332	479	450	453	604	292	461	-1.05146	-0.385091	0.666365	-1.71782	-2.07262	-1.30594	1.58707	-3.28939	0.10304	0.981572	0.712523	0.133898	0.028917	0.814013	0.276004	0.0357589
ENSMUSG00000020189	Osbpl8	237542	oxysterol binding protein-like 8	2084	1517	2103	814	559	551	1031	1120	1072	1902	641	1074	-1.57631	-0.808695	0.767611	-2.34392	-2.98205	-1.75163	1.70245	-5.07679	0.0511822	0.839818	0.879872	0.134045	0.0149115	0.562335	0.429329	0.0358501
ENSMUSG00000050708	Ftl1	14325	ferritin light chain 1	57682	61562	78042	24805	29925	28286	114580	65215	69428	65762	27672	83074	-1.24077	0.301534	1.5423	-2.78308	-2.36325	1.23245	2.91259	-6.88318	0.56647	0.997753	0.161701	0.134988	0.182203	0.901515	0.0460204	0.035942
ENSMUSG00000061175	Fnip2	329679	folliculin interacting protein 2	866	515	754	255	244	243	660	489	462	712	247	537	-1.49069	-0.390298	1.10039	-2.59108	-2.81023	-1.31066	2.14412	-6.02548	0.159582	0.995459	0.574275	0.135271	0.0442149	0.879278	0.197363	0.0360339
ENSMUSG00000064043	Trerf1	224829	transcriptional regulating factor 1	141	132	206	55	30	27	138	91	102	160	37	111	-2.13324	-0.522405	1.61083	-3.74407	-4.38701	-1.43635	3.05428	-13.3992	0.17024	0.996269	0.552243	0.13542	0.0472468	0.886041	0.184547	0.0361259
ENSMUSG00000040711	Sh3pxd2b	268396	SH3 and PX domains 2B	1457	1298	1608	489	330	226	767	610	648	1454	348	675	-2.12536	-1.10825	1.0171	-3.14246	-4.3631	-2.15584	2.02385	-8.83028	0.0501008	0.822999	0.888927	0.136676	0.0147184	0.541961	0.443406	0.0362188
ENSMUSG00000055027	Smyd1	12180	SET and MYND domain containing 1	10	19	11	115	85	86	21	50	40	13	95	37	2.82789	1.4107	-1.41719	4.24508	7.10035	2.65866	-2.67065	18.9625	0.0564217	0.870939	0.869162	0.136973	0.0164842	0.603605	0.415227	0.0363118
ENSMUSG00000032116	Stt3a	16430	STT3, subunit of the oligosaccharyltransferase complex, homolog A (S. cerevisiae)	2006	1731	1919	998	953	1015	1202	1270	1232	1885	989	1235	-0.928642	-0.608206	0.320436	-1.24908	-1.90348	-1.52436	1.24871	-2.37689	0.0238658	0.337626	0.966698	0.137123	0.00702595	0.165223	0.615921	0.0364048
ENSMUSG00000025477	Inpp5a	212111	inositol polyphosphate-5-phosphatase A	619	655	584	1419	1373	1232	989	710	897	619	1341	865	1.11297	0.469962	-0.64301	1.75598	2.16291	1.38507	-1.56158	3.37756	0.0821391	0.958469	0.787772	0.137222	0.023713	0.747608	0.33136	0.0364978
ENSMUSG00000020086	H2afy2	404634	H2A histone family, member Y2	58	61	59	102	128	141	83	80	83	59	123	82	1.03482	0.458153	-0.57667	1.61149	2.04886	1.37378	-1.4914	3.05568	0.0747621	0.943642	0.811849	0.137543	0.0217657	0.717464	0.348809	0.0365908
ENSMUSG00000072844	G530011O06Rik	654820	RIKEN cDNA G530011O06 gene	186	178	343	55	75	46	304	196	176	236	59	225	-1.95204	-0.0378975	1.91414	-3.86619	-3.86922	-1.02662	3.7689	-14.5827	0.346655	0.999079	0.313803	0.137576	0.100543	0.932727	0.0943987	0.0366837
ENSMUSG00000024395	Lims2	225341	LIM and senescent cell antigen like domains 2	1017	982	902	1822	2213	1928	1202	1482	1419	967	1988	1368	1.03629	0.496058	-0.540227	1.57651	2.05094	1.41035	-1.4542	2.98248	0.0629008	0.904053	0.850428	0.137853	0.0184847	0.649527	0.392275	0.0367767
ENSMUSG00000021596	Mctp1	78771	multiple C2 domains, transmembrane 1	223	151	183	57	48	25	103	118	105	186	43	109	-2.15227	-0.755008	1.39726	-3.54953	-4.44526	-1.68764	2.63401	-11.7088	0.113805	0.985522	0.698471	0.138077	0.0312568	0.827698	0.26524	0.0368697
ENSMUSG00000073678	Pgap1	241062	post-GPI attachment to proteins 1	357	194	311	87	43	48	182	147	147	287	59	159	-2.29177	-0.813837	1.47793	-3.7697	-4.89656	-1.75788	2.78549	-13.6393	0.111737	0.984606	0.704198	0.138096	0.0306674	0.824524	0.269722	0.0369626
ENSMUSG00000052821	Cysltr1	58861	cysteinyl leukotriene receptor 1	227	201	171	72	77	77	90	115	124	200	75	110	-1.39041	-0.865167	0.525241	-1.91565	-2.62153	-1.82155	1.43917	-3.77284	0.0291949	0.46951	0.953939	0.138241	0.00867222	0.242871	0.571701	0.0370554
ENSMUSG00000027792	Bche	12038	butyrylcholinesterase	420	770	460	1752	1444	1699	657	759	807	550	1632	741	1.61683	0.478185	-1.13865	2.75548	3.06701	1.39299	-2.20174	6.75276	0.143918	0.993173	0.626662	0.139168	0.0396896	0.864517	0.221314	0.0371489
ENSMUSG00000038024	Dennd4c	329877	DENN/MADD domain containing 4C	1326	869	1138	395	345	285	468	540	492	1111	342	500	-1.6911	-1.13266	0.558431	-2.24953	-3.22902	-2.19263	1.47267	-4.75527	0.0222406	0.288454	0.971865	0.139255	0.00671293	0.142351	0.634487	0.0372423
ENSMUSG00000005054	Cstb	13014	cystatin B	3386	4547	4356	1606	1594	1434	6333	3530	3554	4096	1544	4473	-1.39692	0.0817137	1.47863	-2.87554	-2.63338	1.05827	2.78684	-7.3388	0.418261	0.999023	0.259442	0.139261	0.12612	0.928413	0.0769408	0.0373356
ENSMUSG00000059883	Irak4	266632	interleukin-1 receptor-associated kinase 4	356	269	328	166	166	150	254	236	237	318	160	242	-0.975439	-0.379837	0.595602	-1.57104	-1.96624	-1.30119	1.5111	-2.97119	0.0970771	0.97482	0.75022	0.139359	0.0276749	0.790813	0.30316	0.0374288
ENSMUSG00000039981	Zc3h12d	237256	zinc finger CCCH type containing 12D	83	87	119	21	21	7	56	58	59	96	16	57	-2.6486	-0.719499	1.9291	-4.57769	-6.27056	-1.64661	3.80817	-23.8793	0.158582	0.994957	0.595282	0.139606	0.0437317	0.875724	0.207789	0.037522
ENSMUSG00000028551	Cdkn2c	12580	cyclin-dependent kinase inhibitor 2C (p18, inhibits CDK4)	771	1005	792	1876	2128	2343	1486	1517	1670	856	2115	1558	1.30962	0.872309	-0.437315	1.74694	2.47877	1.83059	-1.35408	3.35646	0.0228149	0.301818	0.970778	0.139619	0.0068313	0.148737	0.631797	0.0376151
ENSMUSG00000004677	Myo9b	17925	myosin IXb	1417	1072	1416	506	574	442	1210	887	839	1302	507	979	-1.35504	-0.418483	0.936559	-2.2916	-2.55805	-1.33652	1.91396	-4.89599	0.137634	0.991934	0.645956	0.140213	0.03766	0.857564	0.23442	0.0377085
ENSMUSG00000028524	Sgip1	73094	SH3-domain GRB2-like (endophilin) interacting protein 1	164	138	138	336	458	442	324	246	254	146	412	275	1.48026	0.898407	-0.581849	2.0621	2.78998	1.86401	-1.49677	4.17595	0.0324667	0.537111	0.947306	0.140413	0.00958443	0.291816	0.554375	0.0378019
ENSMUSG00000020458	Rtn4	68585	reticulon 4	11813	11486	12599	6462	4941	4531	7856	7531	7653	11966	5311	7680	-1.18756	-0.638837	0.548719	-1.73628	-2.27767	-1.55707	1.46279	-3.33174	0.0474321	0.784413	0.904373	0.140499	0.0135782	0.497917	0.464588	0.0378953
ENSMUSG00000047238	Mageh1	75625	melanoma antigen, family H, 1	191	159	164	293	352	369	228	203	224	171	338	218	0.975385	0.349973	-0.625412	1.6008	1.96617	1.27454	-1.54265	3.03311	0.112359	0.983978	0.713227	0.140916	0.0307979	0.822232	0.276739	0.0379889
ENSMUSG00000007080	Pole	18973	polymerase (DNA directed), epsilon	149	96	127	38	40	32	54	46	48	124	37	49	-1.7256	-1.3006	0.425	-2.1506	-3.30718	-2.46331	1.34257	-4.44012	0.0133281	0.093652	0.989452	0.141114	0.00402071	0.0348083	0.739592	0.0380825
ENSMUSG00000027306	Nusap1	108907	nucleolar and spindle associated protein 1	262	196	235	62	43	48	143	102	70	231	51	105	-2.17241	-1.18377	0.988639	-3.16105	-4.50775	-2.27169	1.98431	-8.94478	0.0460601	0.765507	0.910021	0.141425	0.0131647	0.477238	0.475152	0.0381761
ENSMUSG00000038936	Sccpdh	109232	saccharopine dehydrogenase (putative)	229	335	242	639	579	669	408	408	377	269	629	398	1.24459	0.584761	-0.659824	1.90441	2.3695	1.49979	-1.57989	3.74356	0.0679327	0.917704	0.845093	0.141964	0.019825	0.669647	0.38656	0.0382702
ENSMUSG00000004187	Kifc2	16581	kinesin family member C2	22	25	29	83	74	89	44	68	61	25	82	57	1.67691	1.14673	-0.530173	2.20708	3.19742	2.21412	-1.4441	4.6174	0.0209883	0.247862	0.976243	0.142463	0.00648947	0.120134	0.655899	0.0383644
ENSMUSG00000015053	Gata2	14461	GATA binding protein 2	126	63	110	357	319	380	160	131	176	100	352	156	1.87018	0.689903	-1.18027	3.05045	3.65577	1.61318	-2.2662	8.2847	0.109021	0.981629	0.728791	0.142712	0.0302147	0.814198	0.287324	0.0384588
ENSMUSG00000022484	Hoxc10	209448	homeobox C10	28	25	41	110	110	93	50	35	60	32	105	48	1.73494	0.602891	-1.13205	2.86699	3.32866	1.51876	-2.1917	7.2954	0.120263	0.986507	0.702425	0.143579	0.0331213	0.832029	0.267859	0.0385538
ENSMUSG00000028159	Dapp1	26377	dual adaptor for phosphotyrosine and 3-phosphoinositides 1	250	191	232	81	86	80	191	158	116	224	82	155	-1.43175	-0.555373	0.876375	-2.30812	-2.69773	-1.46955	1.83576	-4.95238	0.101364	0.975939	0.75458	0.144141	0.0287354	0.794832	0.305997	0.0386491
ENSMUSG00000031971	Ccsap	73420	centriole, cilia and spindle associated protein	77	58	98	25	22	14	46	41	44	78	21	43	-1.89412	-0.798969	1.09515	-2.98926	-3.71694	-1.73986	2.13635	-7.94067	0.0873869	0.960385	0.795955	0.144877	0.0254032	0.751664	0.33846	0.0387448
ENSMUSG00000034216	Vps18	228545	vacuolar protein sorting 18 (yeast)	478	406	493	242	239	207	396	330	332	459	229	353	-0.996342	-0.378012	0.61833	-1.61467	-1.99494	-1.29955	1.5351	-3.06242	0.106287	0.97888	0.745745	0.145465	0.0297124	0.804463	0.298526	0.038841
ENSMUSG00000032735	Ablim3	319713	actin binding LIM protein family, member 3	1204	825	743	2315	2513	2060	1014	1284	1128	924	2296	1142	1.33975	0.330533	-1.00921	2.34896	2.53107	1.25748	-2.01281	5.09457	0.182456	0.996299	0.574854	0.146464	0.0509958	0.88633	0.197747	0.0389379
ENSMUSG00000049037	Clec4a1	269799	C-type lectin domain family 4, member a1	564	454	573	178	188	112	607	494	323	530	160	475	-1.75681	-0.198981	1.55783	-3.31464	-3.3795	-1.14789	2.94411	-9.94961	0.283642	0.998781	0.418321	0.147134	0.0808074	0.920208	0.128844	0.0390352
ENSMUSG00000027239	Mdk	17242	midkine	125	90	154	53	43	37	298	215	139	123	44	217	-1.43749	0.787069	2.22456	-3.66205	-2.70849	1.72557	4.67368	-12.6586	0.778039	0.985491	0.0957141	0.147403	0.305912	0.827537	0.0274359	0.0391325
ENSMUSG00000019838	Slc16a10	72472	solute carrier family 16 (monocarboxylic acid transporters), member 10	849	707	869	414	306	382	552	537	568	808	367	552	-1.14319	-0.543496	0.599694	-1.74288	-2.20869	-1.4575	1.51539	-3.34703	0.0690408	0.913382	0.855204	0.147525	0.0201944	0.66329	0.397625	0.0392298
ENSMUSG00000041827	Oasl1	231655	2p-5p oligoadenylate synthetase-like 1	145	133	148	42	53	37	218	138	95	142	44	150	-1.67947	0.00314457	1.68261	-3.36208	-3.2031	1.00218	3.21009	-10.2822	0.384022	0.999086	0.313644	0.147687	0.114392	0.93472	0.0940862	0.0393271
ENSMUSG00000050373	Snx21	101113	sorting nexin family member 21	174	191	188	323	361	415	274	256	252	184	366	261	0.981535	0.497367	-0.484168	1.4657	1.97457	1.41163	-1.39878	2.76198	0.0591418	0.864261	0.883679	0.147777	0.0172815	0.594577	0.434977	0.0394243
ENSMUSG00000040212	Emp3	13732	epithelial membrane protein 3	2329	2338	2792	618	883	558	5639	2402	2323	2487	686	3455	-1.87987	0.349578	2.22944	-4.10931	-3.68041	1.27419	4.68953	-17.2594	0.546552	0.998401	0.201826	0.148789	0.17382	0.911575	0.0581916	0.0395222
ENSMUSG00000079625	Tm4sf19	277203	transmembrane 4 L six family member 19	213	148	269	2	0	4	6	30	26	210	2	20	-6.86826	-3.58757	3.28069	-10.149	-116.83	-12.0217	9.71823	-1135.38	0.0550496	0.832506	0.897022	0.148865	0.0160753	0.554098	0.453658	0.03962
ENSMUSG00000053158	Fes	14159	feline sarcoma oncogene	902	803	865	382	420	273	883	677	633	857	358	731	-1.2779	-0.242878	1.03502	-2.31292	-2.42485	-1.18335	2.04914	-4.96887	0.226096	0.997911	0.508871	0.149184	0.0628128	0.903501	0.161911	0.0397179
ENSMUSG00000042745	Id1	15901	inhibitor of DNA binding 1	346	196	365	1181	1486	1780	794	584	441	302	1482	606	2.32393	1.014	-1.30993	3.63386	5.00693	2.0195	-2.4793	12.4137	0.084775	0.952063	0.817233	0.149825	0.0244967	0.733509	0.356056	0.0398162
ENSMUSG00000071103	1700029J07Rik	69479	RIKEN cDNA 1700029J07 gene	10	9	8	40	43	77	14	30	19	9	53	21	2.46075	1.13646	-1.32429	3.78504	5.50504	2.19841	-2.50409	13.7851	0.0753442	0.930147	0.844159	0.150296	0.0220094	0.692123	0.38565	0.0399148
ENSMUSG00000045709	1700023L04Rik	76419	RIKEN cDNA 1700023L04 gene	7	15	10	57	79	70	50	33	44	11	69	42	2.68126	1.97879	-0.702478	3.38374	6.41417	3.94161	-1.6273	10.4378	0.0160647	0.1264	0.987742	0.151162	0.00487464	0.0519354	0.725093	0.0400139
ENSMUSG00000022636	Alcam	11658	activated leukocyte cell adhesion molecule	1552	1424	1639	805	619	551	1089	964	961	1538	658	1005	-1.23971	-0.614718	0.624991	-1.8647	-2.36151	-1.53126	1.5422	-3.64192	0.0643214	0.886012	0.876822	0.151541	0.0190552	0.622863	0.425515	0.0401132
ENSMUSG00000073940	Hbb-bt	101488143	hemoglobin, beta adult t chain	903	650	672	2150	2715	3149	1883	1189	1484	742	2671	1519	1.84655	1.02436	-0.822187	2.66873	3.59639	2.03406	-1.76808	6.35871	0.0474545	0.748571	0.921515	0.151706	0.013616	0.460472	0.497854	0.0402125
ENSMUSG00000022698	Naa50	72117	N(alpha)-acetyltransferase 50, NatE catalytic subunit	2740	2606	2999	1718	1498	1623	2702	2492	2270	2781	1613	2488	-0.78571	-0.161872	0.623838	-1.40955	-1.72394	-1.11874	1.54097	-2.65654	0.220021	0.997601	0.535925	0.153486	0.0600329	0.899526	0.176755	0.0403132
ENSMUSG00000079355	Ackr4	252837	atypical chemokine receptor 4	13	11	16	25	36	34	14	12	9	13	32	12	1.2292	-0.196945	-1.42615	2.65535	2.34437	-1.14627	-2.68728	6.29997	0.534349	0.998599	0.220809	0.153847	0.167737	0.915721	0.0650869	0.040414
ENSMUSG00000020152	Actr2	66713	ARP2 actin-related protein 2	4979	3777	4853	2094	2106	1730	3546	3231	2805	4537	1977	3194	-1.1933	-0.5019	0.691398	-1.88469	-2.28675	-1.41608	1.61485	-3.69275	0.0942111	0.962891	0.804431	0.154278	0.0271587	0.757953	0.343478	0.040515
ENSMUSG00000032714	Syde1	71709	synapse defective 1, Rho GTPase, homolog 1 (C. elegans)	310	432	389	743	814	747	499	508	521	377	768	509	1.03826	0.44669	-0.591567	1.62982	2.05375	1.36291	-1.50688	3.09475	0.0901979	0.95722	0.815054	0.1544	0.026106	0.744928	0.352451	0.040616
ENSMUSG00000047084	Ngrn	83485	neugrin, neurite outgrowth associated	215	194	188	393	496	512	366	290	305	199	467	321	1.22072	0.681781	-0.53894	1.75966	2.33063	1.60412	-1.4529	3.38619	0.0477251	0.741016	0.925256	0.155057	0.0137669	0.452703	0.504325	0.0407174
ENSMUSG00000031176	Dynlt3	67117	dynein light chain Tctex-type 3	2352	2294	2466	1449	1291	1293	1719	1779	1729	2371	1344	1742	-0.819797	-0.443629	0.376168	-1.19596	-1.76516	-1.36002	1.29789	-2.29098	0.0525085	0.792243	0.914115	0.155484	0.0151482	0.506159	0.482155	0.0408189
ENSMUSG00000071669	Snx29	74478	sorting nexin 29	87	68	89	13	9	12	11	24	24	81	11	20	-2.78673	-2.07875	0.707978	-3.49471	-6.90064	-4.22442	1.63351	-11.2723	0.0158377	0.116271	0.989049	0.155736	0.00481671	0.0471185	0.736672	0.0409205
ENSMUSG00000038388	Mpp6	56524	membrane protein, palmitoylated 6 (MAGUK p55 subfamily member 6)	421	424	427	225	232	169	324	322	300	424	209	315	-1.03365	-0.428802	0.604843	-1.63849	-2.04719	-1.34612	1.52081	-3.11339	0.098198	0.966266	0.800207	0.156409	0.0279666	0.7665	0.341806	0.0410226
ENSMUSG00000021969	Zdhhc20	75965	zinc finger, DHHC domain containing 20	990	789	981	472	431	407	827	742	617	920	436	729	-1.06992	-0.33844	0.731478	-1.8014	-2.09931	-1.26439	1.66034	-3.48557	0.149753	0.991606	0.681423	0.156745	0.0413692	0.856076	0.255485	0.0411247
ENSMUSG00000025170	Rab40b	217371	Rab40B, member RAS oncogene family	68	56	62	115	118	107	58	56	76	62	113	64	0.874744	0.0345307	-0.840213	1.71496	1.83368	1.02422	-1.79031	3.28287	0.363831	0.999056	0.363895	0.157079	0.107223	0.930395	0.107386	0.041227
ENSMUSG00000049744	Arhgap15	76117	Rho GTPase activating protein 15	171	177	210	68	86	78	161	194	120	186	78	158	-1.26072	-0.254915	1.00581	-2.26653	-2.39616	-1.19327	2.00807	-4.81165	0.228479	0.997701	0.538493	0.157687	0.0636096	0.900879	0.177918	0.0413296
ENSMUSG00000074417	Gm14548	100038909	predicted gene 14548	40	36	37	13	7	7	17	36	28	38	9	27	-2.08156	-0.533597	1.54796	-3.62952	-4.23264	-1.44753	2.92403	-12.3764	0.189635	0.995992	0.606609	0.157999	0.0526697	0.883463	0.212807	0.0414323
ENSMUSG00000018830	Myh11	17880	myosin, heavy polypeptide 11, smooth muscle	646	338	408	2116	1131	1432	264	420	415	464	1560	366	1.75391	-0.31781	-2.07172	3.82563	3.37271	-1.24644	-4.20387	14.1784	0.560078	0.998455	0.216152	0.158539	0.178605	0.912593	0.0632728	0.0415353
ENSMUSG00000051236	Msrb3	320183	methionine sulfoxide reductase B3	762	798	789	1156	1189	1104	626	732	735	783	1149	698	0.552991	-0.170117	-0.723109	1.2761	1.46712	-1.12515	-1.65074	2.42183	0.656649	0.996823	0.164298	0.158977	0.224345	0.890903	0.0475683	0.0416385
ENSMUSG00000043068	Fam89a	69627	family with sequence similarity 89, member A	36	36	33	62	75	78	40	29	42	35	72	37	1.01745	0.0559119	-0.961538	1.97899	2.02434	1.03952	-1.94738	3.94216	0.353594	0.999026	0.381493	0.159168	0.102811	0.92858	0.111982	0.0417417
ENSMUSG00000006678	Pola1	18968	polymerase (DNA directed), alpha 1	243	205	242	89	80	78	91	134	110	230	83	112	-1.46947	-1.04936	0.420111	-1.88959	-2.76921	-2.06962	1.33803	-3.70529	0.019957	0.185304	0.984314	0.159293	0.00627316	0.0784722	0.702706	0.0418448
ENSMUSG00000025648	Pfkfb4	270198	6-phosphofructo-2-kinase/fructose-2,6-biphosphatase 4	661	676	761	323	261	205	493	389	406	699	263	429	-1.4301	-0.707808	0.722293	-2.15239	-2.69466	-1.63332	1.6498	-4.44565	0.068528	0.892097	0.881086	0.159447	0.0200556	0.630015	0.431491	0.0419478
ENSMUSG00000020251	Glt8d2	74782	glycosyltransferase 8 domain containing 2	48	46	50	87	106	98	63	59	76	48	97	66	1.0034	0.450039	-0.553363	1.55677	2.00472	1.36608	-1.4675	2.94194	0.0859165	0.945323	0.838579	0.159561	0.0249225	0.719657	0.378913	0.0420508
ENSMUSG00000037664	Cdkn1c	12577	cyclin-dependent kinase inhibitor 1C (P57)	206	184	194	438	533	617	443	412	358	195	529	404	1.42796	1.04788	-0.380077	1.80803	2.69065	2.06749	-1.30141	3.50165	0.0176744	0.141797	0.987545	0.159743	0.00544092	0.0582031	0.723407	0.0421538
ENSMUSG00000027221	Chst1	76969	carbohydrate (keratan sulfate Gal-6) sulfotransferase 1	345	502	428	1523	1759	2370	693	1174	1129	425	1884	999	2.13863	1.20969	-0.928938	3.06757	4.40343	2.31288	-1.90387	8.38357	0.0475979	0.724094	0.931283	0.159778	0.0136915	0.436796	0.516218	0.0422566
ENSMUSG00000055447	Cd47	16423	CD47 antigen (Rh-related antigen, integrin-associated signal transducer)	2158	1891	1977	1075	934	790	1712	1341	1437	2009	933	1497	-1.11522	-0.429965	0.685256	-1.80048	-2.16628	-1.3472	1.60799	-3.48335	0.114955	0.978403	0.771043	0.160336	0.0316519	0.802898	0.317944	0.0423597
ENSMUSG00000009621	Vav2	22325	vav 2 oncogene	386	395	413	236	204	200	272	284	267	398	213	274	-0.902001	-0.534743	0.367258	-1.26926	-1.86866	-1.44868	1.2899	-2.41038	0.0413551	0.628378	0.946091	0.160874	0.0121645	0.354948	0.552252	0.0424632
ENSMUSG00000031489	Adrb3	11556	adrenergic receptor, beta 3	480	952	414	4405	5308	8488	2160	3429	3234	615	6067	2941	3.34383	2.32699	-1.01684	4.36067	10.153	5.01757	-2.02348	20.5443	0.0226487	0.236891	0.980883	0.161011	0.00678383	0.114117	0.680825	0.0425665
ENSMUSG00000034911	Ushbp1	234395	Usher syndrome 1C binding protein 1	813	594	539	1744	2394	1876	811	1187	1132	649	2005	1044	1.63617	0.688456	-0.947709	2.58387	3.10839	1.61156	-1.92881	5.99548	0.100579	0.964434	0.813712	0.163749	0.0286162	0.761646	0.350468	0.0426721
ENSMUSG00000030256	Bhlhe41	79362	basic helix-loop-helix family, member e41	268	214	294	130	118	146	309	233	255	259	131	266	-0.968455	0.0426271	1.01108	-1.97954	-1.95674	1.02999	2.01542	-3.94367	0.450835	0.999052	0.306778	0.163926	0.137884	0.930105	0.0912836	0.0427776
ENSMUSG00000046056	Sbsn	282619	suprabasin	196	342	237	603	733	754	364	339	379	258	697	361	1.46363	0.519898	-0.943733	2.40736	2.75802	1.43385	-1.9235	5.30504	0.134382	0.986182	0.739858	0.164407	0.036773	0.83036	0.293472	0.0428834
ENSMUSG00000026430	Rassf5	54354	Ras association (RalGDS/AF-6) domain family member 5	284	198	258	96	86	78	210	186	130	247	87	175	-1.49506	-0.504139	0.990916	-2.48597	-2.81875	-1.41828	1.98745	-5.60212	0.144729	0.989206	0.718018	0.164436	0.0402194	0.844269	0.279313	0.042989
ENSMUSG00000039844	Rapgef1	107746	Rap guanine nucleotide exchange factor (GEF) 1	1202	1036	1088	1536	1637	1676	977	1014	1021	1109	1616	1004	0.54544	-0.140806	-0.686246	1.23169	1.45947	-1.10252	-1.60909	2.34841	0.630201	0.997664	0.188803	0.16467	0.210276	0.900358	0.0537916	0.0430946
ENSMUSG00000013150	Gfod2	70575	glucose-fructose oxidoreductase domain containing 2	94	122	84	221	225	316	145	131	138	100	254	138	1.33827	0.480275	-0.857991	2.19626	2.52847	1.39501	-1.81251	4.58289	0.13305	0.985504	0.745234	0.165233	0.0360431	0.827601	0.297449	0.0432005
ENSMUSG00000056220	Pla2g4a	18783	phospholipase A2, group IVA (cytosolic, calcium-dependent)	263	175	230	62	74	80	110	175	140	222	72	142	-1.61117	-0.653385	0.957786	-2.56896	-3.055	-1.57285	1.94233	-5.9338	0.108921	0.971767	0.79888	0.165405	0.0301512	0.781038	0.340804	0.0433064
ENSMUSG00000028843	Sh3bgrl3	73723	SH3 domain binding glutamic acid-rich protein-like 3	5149	5225	6046	1672	2064	1685	13509	5927	5614	5473	1807	8350	-1.60192	0.488793	2.09071	-3.69263	-3.03547	1.40327	4.25958	-12.9298	0.665194	0.996914	0.172032	0.165765	0.231295	0.891644	0.0495608	0.0434124
ENSMUSG00000030494	Rhpn2	52428	rhophilin, Rho GTPase binding protein 2	36	22	23	74	69	71	30	29	41	27	72	33	1.42418	0.312269	-1.11191	2.53609	2.68362	1.24166	-2.16132	5.80016	0.226169	0.997335	0.572904	0.16588	0.0629123	0.896493	0.196207	0.0435184
ENSMUSG00000030737	Slco2b1	101488	solute carrier organic anion transporter family, member 2b1	3939	2643	3639	1156	1209	1377	1764	2014	1721	3407	1247	1833	-1.43311	-0.877023	0.55609	-1.9892	-2.70029	-1.83658	1.47028	-3.97018	0.0385958	0.56081	0.955883	0.165993	0.0112557	0.306321	0.578004	0.0436242
ENSMUSG00000029082	Bst1	12182	bone marrow stromal cell antigen 1	329	271	349	66	58	20	297	236	153	316	48	229	-2.88169	-0.511536	2.37015	-5.25184	-7.37012	-1.42557	5.16996	-38.1032	0.261355	0.998166	0.525499	0.167567	0.0731769	0.907196	0.170916	0.0437313
ENSMUSG00000004626	Stxbp2	20911	syntaxin binding protein 2	725	746	789	350	354	396	948	640	619	753	367	736	-1.03859	-0.0608728	0.977721	-2.01631	-2.05422	-1.0431	1.96935	-4.04549	0.364635	0.999019	0.399133	0.167843	0.107477	0.928169	0.120224	0.0438384
ENSMUSG00000035186	Ubd	24108	ubiquitin D	1916	3809	2848	886	841	448	5687	3051	3058	2858	725	3932	-1.98636	0.4507	2.43706	-4.42341	-3.96235	1.3667	5.41536	-21.4575	0.613751	0.998056	0.207136	0.169106	0.202512	0.90572	0.0599544	0.0439463
ENSMUSG00000069792	Wfdc17	100034251	WAP four-disulfide core domain 17	546	864	858	157	223	125	1745	933	581	756	168	1087	-2.17461	0.407994	2.5826	-4.75721	-4.51463	1.32684	5.99019	-27.0435	0.583344	0.998421	0.226105	0.169305	0.188965	0.91196	0.0661347	0.0440543
ENSMUSG00000018654	Ikzf1	22778	IKAROS family zinc finger 1	429	291	395	110	114	61	294	223	192	372	95	236	-1.99852	-0.657252	1.34126	-3.33978	-3.99589	-1.57708	2.53373	-10.1245	0.154414	0.990512	0.714176	0.169433	0.0427736	0.850261	0.277107	0.0441622
ENSMUSG00000038543	BC028528	229600	cDNA sequence BC028528	507	518	511	170	235	210	684	449	379	512	205	504	-1.33049	-0.0678589	1.26263	-2.59312	-2.51488	-1.04816	2.39933	-6.03401	0.374492	0.999036	0.394911	0.16968	0.11131	0.929122	0.118436	0.0442701
ENSMUSG00000034786	Gpsm3	106512	G-protein signalling modulator 3 (AGS3-like, C. elegans)	579	518	688	198	279	173	995	575	553	595	216	708	-1.47626	0.205959	1.68221	-3.15847	-2.78226	1.15345	3.2092	-8.92882	0.544634	0.998737	0.25272	0.169846	0.172779	0.91908	0.0741199	0.044378
ENSMUSG00000072915	Gm12258	237769	predicted gene 12258	17	15	20	38	41	37	19	25	27	17	39	23	1.13639	0.399852	-0.736537	1.87293	2.1983	1.31937	-1.66617	3.66275	0.141229	0.987083	0.742543	0.170047	0.0388565	0.834831	0.294197	0.0444859
ENSMUSG00000019810	Fuca2	66848	fucosidase, alpha-L- 2, plasma	619	566	637	393	295	332	522	546	539	607	340	535	-0.844125	-0.179757	0.664368	-1.50849	-1.79518	-1.13269	1.58487	-2.84513	0.237629	0.997514	0.573352	0.171028	0.0656481	0.898589	0.196592	0.0445944
ENSMUSG00000037266	D4Wsu53e	NA		994	1484	1232	3643	3226	3598	2725	2975	2761	1237	3489	2820	1.51285	1.20685	-0.306003	1.81885	2.85373	2.30833	-1.23628	3.52801	0.0126766	0.0597872	0.994467	0.171375	0.00384819	0.0188516	0.794476	0.0447031
ENSMUSG00000021094	Dhrs7	66375	dehydrogenase/reductase (SDR family) member 7	631	775	635	1319	1299	1277	952	834	970	680	1298	919	0.938297	0.436811	-0.501487	1.43978	1.91627	1.35361	-1.41567	2.7128	0.0865839	0.934018	0.864077	0.172443	0.0250824	0.699247	0.408974	0.0448124
ENSMUSG00000095567	Noc2l	57741	nucleolar complex associated 2 homolog (S. cerevisiae)	860	804	921	512	537	522	850	731	750	862	524	777	-0.716166	-0.149959	0.566207	-1.28237	-1.64281	-1.10954	1.48063	-2.43239	0.242779	0.997602	0.571886	0.172848	0.0665841	0.899537	0.195048	0.044922
ENSMUSG00000025986	Slc39a10	227059	solute carrier family 39 (zinc transporter), member 10	893	611	813	325	279	314	412	461	437	772	306	437	-1.32032	-0.805795	0.514526	-1.83485	-2.49722	-1.74811	1.42852	-3.56733	0.0411402	0.57939	0.956735	0.173537	0.0120964	0.318044	0.581324	0.0450319
ENSMUSG00000040631	Dok4	114255	docking protein 4	271	182	154	452	431	449	144	181	200	202	444	175	1.17378	-0.180917	-1.3547	2.52848	2.25602	-1.1336	-2.55743	5.76962	0.563149	0.998658	0.249322	0.173684	0.181155	0.917076	0.0729917	0.0451418
ENSMUSG00000026039	Sgol2	68549	shugoshin-like 2 (S. pombe)	108	95	88	38	32	21	48	46	51	97	30	49	-1.68564	-0.985155	0.700483	-2.38612	-3.21683	-1.97953	1.62505	-5.2275	0.0476106	0.678271	0.945449	0.173929	0.0137292	0.395623	0.550292	0.0452516
ENSMUSG00000051220	Ercc6l	236930	excision repair cross-complementing rodent repair deficiency complementation group 6 like	108	74	109	30	32	32	63	49	43	97	31	51	-1.59808	-0.901429	0.696655	-2.29474	-3.02741	-1.86792	1.62074	-4.90665	0.0532666	0.746491	0.935138	0.174242	0.0154675	0.458275	0.525265	0.0453616
ENSMUSG00000036144	Meox2	17286	mesenchyme homeobox 2	614	450	389	1149	1318	1264	539	776	647	484	1244	654	1.38345	0.443104	-0.940349	2.3238	2.60892	1.35953	-1.91899	5.0065	0.164482	0.991655	0.709858	0.174289	0.0454335	0.85619	0.274899	0.0454714
ENSMUSG00000038178	Slc43a2	215113	solute carrier family 43, member 2	1281	758	1177	376	300	317	826	613	577	1072	331	672	-1.66406	-0.655997	1.00806	-2.67212	-3.16907	-1.5757	2.01121	-6.37367	0.121684	0.97698	0.795647	0.174837	0.0335286	0.798402	0.337788	0.0455815
ENSMUSG00000037621	Atoh8	71093	atonal homolog 8 (Drosophila)	110	72	85	253	343	276	205	185	143	89	291	178	1.71026	0.998741	-0.711516	2.42177	3.27219	1.99826	-1.63752	5.35829	0.0481319	0.681521	0.945528	0.175122	0.0138429	0.39864	0.550649	0.0456917
ENSMUSG00000025223	Ldb1	16825	LIM domain binding 1	521	587	578	1058	1317	1289	1017	948	901	562	1221	955	1.11422	0.764947	-0.34927	1.46349	2.16477	1.69931	-1.27392	2.75774	0.026696	0.285565	0.980035	0.175394	0.00774742	0.141289	0.675026	0.0458019
ENSMUSG00000053398	Phgdh	236539	3-phosphoglycerate dehydrogenase	1173	2149	1207	5671	5781	7314	3341	3652	4202	1510	6256	3732	2.09977	1.35795	-0.741823	2.8416	4.28642	2.56321	-1.67229	7.16813	0.0340237	0.43543	0.969901	0.176155	0.0101221	0.218445	0.628323	0.0459125
ENSMUSG00000022181	C6	12274	complement component 6	166	377	188	1015	890	792	319	171	230	244	899	240	1.97141	0.0291937	-1.94222	3.91363	3.92151	1.02044	-3.84296	15.0702	0.418136	0.999083	0.372458	0.176212	0.125985	0.933333	0.109481	0.046023
ENSMUSG00000056481	Cd248	70445	CD248 antigen, endosialin	1601	1290	1864	552	675	417	1208	952	972	1585	548	1044	-1.54202	-0.594696	0.947328	-2.48935	-2.91203	-1.51015	1.9283	-5.61525	0.127385	0.979749	0.787726	0.176266	0.0351826	0.807445	0.33102	0.0461334
ENSMUSG00000040479	Dgkz	104418	diacylglycerol kinase zeta	1382	1156	1363	705	623	510	894	1021	933	1300	613	949	-1.09246	-0.451176	0.641286	-1.73375	-2.13238	-1.36715	1.55972	-3.32591	0.113079	0.969983	0.81671	0.176281	0.0309943	0.775518	0.35475	0.0462436
ENSMUSG00000022014	Epsti1	108670	epithelial stromal interaction 1 (breast)	344	277	342	100	128	77	396	300	199	321	101	298	-1.68197	-0.153837	1.52813	-3.2101	-3.20866	-1.11252	2.88413	-9.25417	0.349715	0.998911	0.446395	0.177131	0.100794	0.923937	0.138728	0.0463544
ENSMUSG00000046032	Snx12	55988	sorting nexin 12	676	671	768	384	413	396	691	582	554	705	398	609	-0.822548	-0.21462	0.607928	-1.43048	-1.76853	-1.1604	1.52407	-2.69536	0.20878	0.995969	0.641419	0.17736	0.0572927	0.883357	0.232894	0.0464651
ENSMUSG00000014470	Rnf166	68718	ring finger protein 166	505	482	530	261	330	292	505	481	429	506	294	471	-0.784704	-0.103751	0.680953	-1.46566	-1.72274	-1.07456	1.6032	-2.76189	0.314054	0.998671	0.490236	0.177564	0.0903466	0.917461	0.154076	0.0465758
ENSMUSG00000032387	Rbpms2	71973	RNA binding protein with multiple splicing 2	171	313	195	737	818	863	539	455	531	227	806	508	1.87606	1.21041	-0.665657	2.54172	3.67072	2.31403	-1.58629	5.82282	0.0347565	0.444376	0.969668	0.177914	0.0103041	0.222101	0.627319	0.0466867
ENSMUSG00000042275	Pelo	105083	pelota homolog (Drosophila)	197	206	173	355	399	415	299	272	236	192	390	269	1.0232	0.485587	-0.537613	1.56081	2.03242	1.40016	-1.45157	2.9502	0.0860002	0.926648	0.875293	0.177979	0.0249755	0.684257	0.423041	0.0467974
ENSMUSG00000003200	Sh3gl1	20405	SH3-domain GRB2-like 1	639	604	589	355	383	325	518	475	482	611	354	491	-0.7873	-0.313245	0.474055	-1.26135	-1.72584	-1.2425	1.38901	-2.39721	0.122329	0.976073	0.802694	0.178231	0.0338703	0.795235	0.342808	0.0469081
ENSMUSG00000007872	Id3	15903	inhibitor of DNA binding 3	1066	1269	1097	2555	3121	2969	2491	1860	1865	1144	2882	2072	1.33118	0.846611	-0.484566	1.81574	2.51608	1.79827	-1.39917	3.52041	0.0368678	0.483095	0.966903	0.178731	0.0108964	0.255691	0.616852	0.047019
ENSMUSG00000021416	Eci3	69123	enoyl-Coenzyme A delta isomerase 3	28	46	17	185	263	437	90	121	116	30	295	109	3.27147	1.91365	-1.35782	4.62928	9.65627	3.76761	-2.56297	24.7488	0.0491099	0.682879	0.946904	0.17881	0.0143371	0.400631	0.553316	0.0471299
ENSMUSG00000070372	Capza1	12340	capping protein (actin filament) muscle Z-line, alpha 1	3359	2857	3433	1425	1136	997	1447	1856	1790	3216	1186	1698	-1.45015	-0.925255	0.524897	-1.97505	-2.73237	-1.89902	1.43883	-3.93142	0.036647	0.476024	0.967678	0.179569	0.0107691	0.251509	0.61988	0.0472412
ENSMUSG00000037071	Scd1	20249	stearoyl-Coenzyme A desaturase 1	69436	135021	100820	344554	302179	313945	116450	166228	156825	101759	320226	146501	1.70397	0.561103	-1.14287	2.84684	3.25797	1.4754	-2.2082	7.19424	0.164596	0.990796	0.727982	0.18043	0.0455157	0.851552	0.286598	0.047353
ENSMUSG00000028465	Tln1	21894	talin 1	7050	5151	7100	2793	2477	2170	3477	3342	3467	6434	2480	3429	-1.36726	-0.892524	0.474741	-1.84201	-2.57981	-1.85642	1.38967	-3.58508	0.0338433	0.417839	0.97219	0.180453	0.0100619	0.207232	0.63678	0.0474647
ENSMUSG00000040043	Rbms2	56516	RNA binding motif, single stranded interacting protein 2	979	1153	995	1920	2148	2388	1590	1592	1702	1042	2152	1628	1.04408	0.646613	-0.397468	1.44155	2.06205	1.56549	-1.31719	2.71612	0.0410888	0.554045	0.961476	0.180639	0.0120624	0.301664	0.595617	0.0475763
ENSMUSG00000036403	Cep135	381644	centrosomal protein 135	99	81	93	36	41	34	46	66	55	91	37	56	-1.28877	-0.717638	0.571131	-1.8599	-2.44319	-1.64449	1.48569	-3.62982	0.0578333	0.77469	0.933174	0.180673	0.0168159	0.486412	0.519674	0.0476878
ENSMUSG00000040522	Tlr8	170744	toll-like receptor 8	1095	559	649	19	10	4	20	115	113	767	11	83	-6.27	-3.51209	2.75791	-9.02791	-77.1716	-11.4089	6.76416	-522.001	0.0568417	0.765237	0.934976	0.180698	0.0166492	0.476203	0.524672	0.0477991
ENSMUSG00000040605	Bace2	56175	beta-site APP-cleaving enzyme 2	163	106	99	266	280	296	155	135	136	123	281	142	1.22235	0.24121	-0.981143	2.2035	2.33327	1.18198	-1.97403	4.60594	0.262813	0.997873	0.569542	0.180733	0.0737184	0.90307	0.194274	0.0479102
ENSMUSG00000033585	Ndn	17984	necdin	279	326	307	584	628	596	389	327	453	304	602	390	0.988651	0.349535	-0.639116	1.62777	1.98433	1.27415	-1.55738	3.09034	0.14969	0.98728	0.756457	0.180777	0.0412917	0.835598	0.307058	0.0480212
ENSMUSG00000022510	Trp63	22061	transformation related protein 63	7	13	8	66	32	78	7	6	15	9	59	9	2.52496	-0.091152	-2.61611	5.14108	5.75558	-1.06522	-6.13096	35.2873	0.47269	0.999064	0.338014	0.181213	0.144891	0.930964	0.100518	0.0481324
ENSMUSG00000024899	Papss2	23972	3p-phosphoadenosine 5p-phosphosulfate synthase 2	581	515	463	907	888	867	523	611	585	520	887	573	0.77675	0.144108	-0.632642	1.40939	1.71327	1.10505	-1.5504	2.65625	0.273814	0.998077	0.556983	0.181604	0.0774462	0.905979	0.185718	0.0482437
ENSMUSG00000040841	Six5	20475	sine oculis-related homeobox 5	83	85	106	204	213	226	141	178	137	91	214	152	1.23734	0.731082	-0.506263	1.74361	2.35764	1.65988	-1.42037	3.34871	0.0484756	0.665474	0.950234	0.181636	0.0139953	0.385399	0.561832	0.0483549
ENSMUSG00000030116	Mfap5	50530	microfibrillar associated protein 5	1499	1571	1563	637	638	407	1347	973	939	1544	561	1087	-1.49162	-0.526542	0.965078	-2.4567	-2.81205	-1.44047	1.95217	-5.48959	0.150929	0.987419	0.756924	0.181801	0.0419894	0.836387	0.307764	0.048466
ENSMUSG00000023919	Cenpq	83815	centromere protein Q	87	69	80	38	28	36	50	55	48	78	34	51	-1.2081	-0.605211	0.602894	-1.811	-2.31034	-1.5212	1.51876	-3.50885	0.0779464	0.895037	0.89832	0.182625	0.0227978	0.634692	0.455924	0.0485776
ENSMUSG00000052934	Fbxo31	76454	F-box protein 31	197	203	206	367	361	432	318	300	303	202	387	307	0.932048	0.602269	-0.32978	1.26183	1.90798	1.5181	-1.25682	2.39799	0.0357877	0.448217	0.970597	0.182959	0.0106426	0.226793	0.631181	0.0486893
ENSMUSG00000029710	Ephb4	13846	Eph receptor B4	779	474	493	1272	1526	1396	711	741	736	582	1398	729	1.29794	0.36368	-0.934256	2.23219	2.45877	1.2867	-1.91091	4.69847	0.20127	0.995044	0.672882	0.183288	0.0554976	0.876373	0.247509	0.0488011
ENSMUSG00000071379	Hpcal1	53602	hippocalcin-like 1	1319	1112	1284	641	657	487	1242	1022	944	1238	595	1069	-1.06529	-0.21779	0.847496	-1.91278	-2.09259	-1.16295	1.79938	-3.76535	0.260273	0.997744	0.581771	0.183295	0.0728525	0.901373	0.200059	0.0489127
ENSMUSG00000039620	6430573F11Rik	319582	RIKEN cDNA 6430573F11 gene	26	38	30	72	70	64	46	47	49	31	69	47	1.12947	0.593413	-0.536057	1.66553	2.18778	1.50881	-1.45	3.17229	0.0693788	0.852979	0.915451	0.183551	0.0202875	0.578007	0.485137	0.0490244
ENSMUSG00000024610	Cd74	16149	CD74 antigen (invariant polypeptide of major histocompatibility complex, class II antigen-associated)	26340	26682	28245	10213	11685	7097	47061	29656	22474	27089	9665	33064	-1.51687	0.220023	1.7369	-3.25377	-2.8617	1.16475	3.33317	-9.53855	0.571775	0.998718	0.267478	0.183917	0.184899	0.918582	0.0795193	0.0491361
ENSMUSG00000030513	Pcsk6	18553	proprotein convertase subtilisin/kexin type 6	315	301	321	580	604	804	319	401	414	313	663	378	1.06783	0.265993	-0.801841	1.86967	2.09628	1.20246	-1.74332	3.6545	0.226923	0.996516	0.638027	0.185273	0.0633101	0.888496	0.229063	0.0492488
ENSMUSG00000036298	Slc2a13	239606	solute carrier family 2 (facilitated glucose transporter), member 13	55	72	54	219	170	127	61	59	87	60	172	69	1.47914	0.188571	-1.29057	2.7697	2.78782	1.13963	-2.44624	6.81968	0.329619	0.998713	0.497228	0.185369	0.093975	0.918493	0.156027	0.0493614
ENSMUSG00000001128	Cfp	18636	complement factor properdin	1522	1483	1705	622	730	510	2368	1575	1233	1570	621	1725	-1.35095	0.0855835	1.43654	-2.78749	-2.55081	1.06112	2.7067	-6.90427	0.503878	0.999018	0.3234	0.185413	0.157036	0.928158	0.0956705	0.0494738
ENSMUSG00000058290	Espl1	105988	extra spindle pole bodies 1 (S. cerevisiae)	118	89	108	34	24	14	68	51	49	105	24	56	-2.17097	-0.90194	1.26903	-3.44	-4.50326	-1.86858	2.40999	-10.8528	0.118869	0.970149	0.827239	0.186145	0.0329861	0.776051	0.365082	0.0495867
ENSMUSG00000003526	Prodh	19125	proline dehydrogenase	76	137	54	374	444	480	184	198	220	89	433	201	2.37319	1.27002	-1.10317	3.47636	5.18085	2.41165	-2.14826	11.1298	0.0672	0.834301	0.922558	0.186317	0.01955	0.55637	0.500027	0.0496995
ENSMUSG00000055172	C1ra	50909	complement component 1, r subcomponent A	2381	1654	2115	913	1032	913	1708	1841	1445	2050	953	1665	-1.09138	-0.291186	0.800191	-1.89157	-2.13077	-1.22365	1.74133	-3.71038	0.214743	0.995782	0.660936	0.186479	0.058652	0.881726	0.240201	0.0498123
ENSMUSG00000020184	Mdm2	17246	transformed mouse 3T3 cell double minute 2	675	720	747	435	411	432	615	575	545	714	426	578	-0.743354	-0.303774	0.43958	-1.18293	-1.67406	-1.23437	1.35621	-2.27038	0.122813	0.97299	0.820896	0.186606	0.0341435	0.785178	0.360271	0.049925
ENSMUSG00000032915	Emr4	52614	EGF-like module containing, mucin-like, hormone receptor-like sequence 4	111	98	130	34	43	27	54	60	45	113	34	53	-1.71093	-1.08368	0.627251	-2.33818	-3.27372	-2.11943	1.54462	-5.05665	0.0395536	0.506221	0.967198	0.186821	0.0115541	0.270836	0.618174	0.0500376
ENSMUSG00000024589	Nedd4l	83814	neural precursor cell expressed, developmentally down-regulated gene 4-like	751	1068	967	425	341	353	550	519	628	929	373	566	-1.30677	-0.703517	0.603251	-1.91002	-2.47387	-1.62847	1.51914	-3.75814	0.0663383	0.827477	0.924667	0.186874	0.019413	0.54732	0.502613	0.0501502
ENSMUSG00000039530	Tusc3	80286	tumor suppressor candidate 3	644	599	683	367	341	278	468	526	473	642	329	489	-0.971981	-0.392724	0.579257	-1.55124	-1.96153	-1.31287	1.49408	-2.93068	0.125511	0.974749	0.816514	0.186883	0.0347625	0.79058	0.354094	0.0502625
ENSMUSG00000028393	Alad	17025	aminolevulinate, delta-, dehydratase	309	365	311	794	1021	1279	727	505	612	329	1031	615	1.62638	0.890805	-0.735575	2.36195	3.08737	1.85421	-1.66506	5.14066	0.063329	0.805169	0.930154	0.187189	0.0185723	0.522043	0.514372	0.0503749
ENSMUSG00000001739	Cldn15	60363	claudin 15	805	603	626	1434	1536	1469	1032	1153	946	678	1480	1044	1.13632	0.628799	-0.507524	1.64385	2.1982	1.54628	-1.42161	3.12498	0.0617038	0.790988	0.933423	0.187722	0.0182234	0.504766	0.520279	0.0504876
ENSMUSG00000026421	Csrp1	13007	cysteine and glycine-rich protein 1	1911	1671	1722	3195	3799	2992	2226	2189	2406	1768	3329	2274	0.907743	0.364104	-0.543639	1.45138	1.87611	1.28708	-1.45764	2.7347	0.128211	0.975926	0.814752	0.188331	0.0353936	0.794742	0.35113	0.0506006
ENSMUSG00000042520	Ubap2l	74383	ubiquitin-associated protein 2-like	1682	1416	1727	709	652	670	717	895	836	1608	677	816	-1.24263	-0.979477	0.263156	-1.50579	-2.3663	-1.97175	1.2001	-2.8398	0.0152761	0.0768684	0.994066	0.18836	0.0046465	0.0268858	0.788652	0.0507134
ENSMUSG00000045594	Glb1	12091	galactosidase, beta 1	1020	920	966	542	537	515	989	750	772	969	531	837	-0.865135	-0.220515	0.64462	-1.50976	-1.82151	-1.16515	1.56333	-2.84762	0.22609	0.996316	0.649219	0.188419	0.0627133	0.886489	0.235571	0.0508261
ENSMUSG00000072620	Slfn2	20556	schlafen 2	1145	1143	1095	401	464	289	1678	1015	822	1128	385	1172	-1.57724	-0.0112896	1.56595	-3.14319	-2.98398	-1.00786	2.96072	-8.83475	0.445413	0.999086	0.38475	0.188897	0.135809	0.934159	0.113059	0.050939
ENSMUSG00000024524	Gnal	14680	guanine nucleotide binding protein, alpha stimulating, olfactory type	330	466	597	159	183	191	428	368	351	464	178	382	-1.34427	-0.243568	1.10071	-2.44498	-2.53902	-1.18392	2.14459	-5.44518	0.289451	0.998161	0.565202	0.190541	0.0824964	0.90707	0.190786	0.0510531
ENSMUSG00000027276	Jag1	16449	jagged 1	441	333	334	756	735	752	466	534	526	370	748	509	1.02813	0.471261	-0.556864	1.58499	2.03937	1.38632	-1.47107	3.00006	0.100488	0.945285	0.869217	0.190543	0.028557	0.719577	0.415509	0.0511669
ENSMUSG00000035863	Palm	18483	paralemmin	552	669	603	1281	1709	1801	1253	1042	1157	608	1597	1151	1.38143	0.92024	-0.46119	1.84262	2.60526	1.89243	-1.37668	3.5866	0.0336017	0.381161	0.976729	0.190962	0.00994152	0.184203	0.65858	0.0512809
ENSMUSG00000066456	Hmgn3	94353	high mobility group nucleosomal binding domain 3	185	207	175	412	524	631	389	319	362	189	522	357	1.44711	0.914594	-0.532518	1.97963	2.72662	1.88504	-1.44645	3.94392	0.0410687	0.518522	0.967367	0.191289	0.0119942	0.27582	0.6187	0.0513951
ENSMUSG00000024039	Cbs	12411	cystathionine beta-synthase	13	23	17	93	91	66	40	55	63	18	83	53	2.22291	1.55548	-0.667436	2.89035	4.66835	2.93931	-1.58825	7.4145	0.0275237	0.263137	0.983711	0.191399	0.0080698	0.127768	0.69758	0.0515091
ENSMUSG00000038145	Snrk	20623	SNF related kinase	1762	1676	1434	2702	2757	2694	1446	1815	1669	1624	2718	1643	0.747974	0.0160189	-0.731955	1.47993	1.67943	1.01117	-1.66089	2.78935	0.437149	0.999078	0.401955	0.192053	0.132226	0.93262	0.12237	0.0516234
ENSMUSG00000037966	Ninj1	18081	ninjurin 1	1356	1522	1682	684	750	571	2571	1537	1461	1520	668	1856	-1.18894	0.244559	1.4335	-2.62243	-2.27985	1.18473	2.701	-6.15788	0.631924	0.998307	0.243996	0.192255	0.21104	0.909714	0.0710348	0.0517378
ENSMUSG00000071001	Hrct1	100039781	histidine rich carboxyl terminus 1	456	437	346	988	1350	1172	960	832	754	413	1170	848	1.50047	1.04186	-0.458604	1.95907	2.82934	2.05888	-1.37421	3.88811	0.0286145	0.281623	0.982788	0.192282	0.00836898	0.138633	0.691489	0.0518519
ENSMUSG00000032370	Lactb	80907	lactamase, beta	419	384	395	270	247	244	403	420	355	399	254	393	-0.654206	-0.026377	0.627829	-1.28203	-1.57375	-1.01845	1.54524	-2.43182	0.420801	0.999057	0.420388	0.192819	0.12733	0.930439	0.129568	0.0519663
ENSMUSG00000024817	Uhrf2	109113	ubiquitin-like, containing PHD and RING finger domains 2	1042	868	921	512	447	465	589	614	578	944	475	593	-0.988301	-0.664647	0.323654	-1.31195	-1.98385	-1.58518	1.2515	-2.48278	0.032767	0.359669	0.978366	0.192862	0.00973214	0.173501	0.665673	0.0520806
ENSMUSG00000037139	Myom3	242702	myomesin family, member 3	27	38	32	85	80	78	37	50	57	32	81	48	1.32423	0.549805	-0.774425	2.09865	2.50399	1.46389	-1.71051	4.2831	0.124154	0.971109	0.832408	0.193297	0.0344863	0.779089	0.371117	0.0521951
ENSMUSG00000052593	Adam17	11491	a disintegrin and metallopeptidase domain 17	1544	1079	1259	554	379	355	703	699	638	1294	429	680	-1.60403	-0.91325	0.69078	-2.29481	-3.03991	-1.88328	1.61416	-4.90689	0.0588627	0.75115	0.943136	0.193516	0.0171542	0.462924	0.543209	0.0523095
ENSMUSG00000090213	Tmem189	407243	transmembrane protein 189	1706	1695	1907	1022	1023	991	1852	1480	1451	1770	1012	1594	-0.803609	-0.157373	0.646236	-1.44984	-1.74546	-1.11525	1.56508	-2.73179	0.281289	0.997936	0.587001	0.193939	0.0795724	0.903845	0.203147	0.0524241
ENSMUSG00000002980	Bcam	57278	basal cell adhesion molecule	948	574	468	1975	2221	1924	1031	870	994	663	2040	965	1.68324	0.602799	-1.08044	2.76368	3.21148	1.51866	-2.11468	6.79127	0.158919	0.987083	0.775337	0.194522	0.0438123	0.834801	0.320379	0.0525389
ENSMUSG00000029482	Aacs	78894	acetoacetyl-CoA synthetase	416	737	518	2020	1682	2156	840	784	1247	557	1953	957	1.84068	0.788444	-1.05223	2.89291	3.58178	1.72721	-2.07374	7.42769	0.118027	0.965246	0.845564	0.194587	0.0323821	0.763891	0.38777	0.0526537
ENSMUSG00000029426	Scarb2	12492	scavenger receptor class B, member 2	1518	1406	1486	741	764	728	1235	967	945	1470	744	1049	-0.980948	-0.497152	0.483795	-1.46474	-1.97376	-1.41142	1.39842	-2.76014	0.0821249	0.892464	0.908068	0.19552	0.0236611	0.63096	0.472068	0.052769
ENSMUSG00000036833	Pnpla7	241274	patatin-like phospholipase domain containing 7	489	377	442	244	210	237	382	433	342	436	230	386	-0.914794	-0.17532	0.739474	-1.65427	-1.8853	-1.12921	1.66957	-3.14763	0.28729	0.998011	0.584744	0.195781	0.0820421	0.905086	0.202376	0.0528843
ENSMUSG00000070476	Fam217b	71532	family with sequence similarity 217, member B	206	198	172	374	365	378	237	190	266	192	372	231	0.958418	0.257459	-0.700959	1.65938	1.94318	1.19537	-1.62558	3.1588	0.224434	0.995787	0.675654	0.196364	0.0621168	0.881789	0.250563	0.0529999
ENSMUSG00000022500	Litaf	56722	LPS-induced TN factor	2334	2257	2484	1215	1421	1220	2602	2189	1869	2359	1285	2220	-0.878474	-0.0993652	0.779109	-1.65758	-1.83843	-1.0713	1.71607	-3.15488	0.359042	0.998812	0.498774	0.196688	0.10571	0.921025	0.156808	0.0531156
ENSMUSG00000046215	Rprml	104582	reprimo-like	7	21	10	93	120	187	64	65	65	13	134	65	3.4203	2.44499	-0.975304	4.3956	10.7056	5.44522	-1.96606	21.0478	0.0259816	0.22403	0.986449	0.196736	0.00756024	0.10452	0.715711	0.0532312
ENSMUSG00000062867	Impdh2	23918	inosine 5p-phosphate dehydrogenase 2	758	705	690	412	389	433	522	519	517	718	411	519	-0.801768	-0.464891	0.336877	-1.13864	-1.74324	-1.38021	1.26302	-2.20174	0.0568962	0.722011	0.948758	0.197	0.0166905	0.434117	0.558393	0.0533467
ENSMUSG00000085881	Gm15912	NA		3	5	3	23	34	68	23	18	18	4	42	20	3.2419	2.30938	-0.932525	4.17443	9.46042	4.9567	-1.90861	18.0563	0.0264427	0.23151	0.986086	0.197054	0.00758706	0.11134	0.712849	0.0534622
ENSMUSG00000027858	Tspan2	70747	tetraspanin 2	366	222	208	650	637	521	174	245	224	265	603	214	1.22252	-0.274625	-1.49715	2.71967	2.33354	-1.20968	-2.82284	6.5872	0.65276	0.998142	0.24013	0.197309	0.221446	0.906797	0.0696527	0.0535776
ENSMUSG00000039257	Vstm2b	58188	V-set and transmembrane domain containing 2B	5	8	4	28	33	34	23	28	27	5	32	26	2.48138	2.19907	-0.28231	2.76369	5.58432	4.59184	-1.21614	6.79132	0.00815508	0.0180536	0.998141	0.197521	0.00252064	0.00495434	0.866964	0.0536931
ENSMUSG00000018566	Slc2a4	20528	solute carrier family 2 (facilitated glucose transporter), member 4	333	553	401	1614	1555	1890	778	1091	1276	429	1686	1049	2.0013	1.29167	-0.709629	2.71093	4.00361	2.44812	-1.63538	6.54744	0.0397747	0.474156	0.972132	0.198189	0.0116542	0.248204	0.636419	0.0538088
ENSMUSG00000024661	Fth1	14319	ferritin heavy chain 1	34484	37166	37201	21426	24609	25169	71743	54308	47109	36283	23735	57720	-0.615004	0.648243	1.26325	-1.87825	-1.53156	1.56726	2.40035	-3.67629	0.93722	0.883849	0.0646068	0.198272	0.473597	0.619769	0.0186074	0.0539245
ENSMUSG00000001542	Ell2	192657	elongation factor RNA polymerase II 2	1168	1260	1201	705	689	720	888	852	942	1210	705	894	-0.778228	-0.43651	0.341718	-1.11995	-1.71502	-1.35333	1.26726	-2.17339	0.0635095	0.780388	0.940292	0.198499	0.018704	0.492354	0.535913	0.0540402
ENSMUSG00000033059	Pygb	110078	brain glycogen phosphorylase	1086	1250	1126	2551	2292	3078	1121	1321	1740	1154	2640	1394	1.18574	0.250978	-0.934766	2.12051	2.27481	1.19001	-1.91158	4.34848	0.27366	0.997644	0.611797	0.198586	0.0773358	0.90009	0.216277	0.0541557
ENSMUSG00000058729	Lin9	72568	lin-9 homolog (C. elegans)	113	95	96	30	32	29	31	49	53	101	30	45	-1.73451	-1.2076	0.526902	-2.26141	-3.32766	-2.30954	1.44083	-4.79459	0.0295087	0.283399	0.983507	0.198657	0.00872767	0.139701	0.695206	0.0542711
ENSMUSG00000086587	Gm11837	100038514	predicted gene 11837	8	8	2	49	70	87	21	30	20	6	69	24	3.48304	1.98534	-1.4977	4.98074	11.1815	3.95957	-2.82391	31.5756	0.0605987	0.754421	0.944689	0.198681	0.0177514	0.465893	0.548315	0.0543864
ENSMUSG00000035208	Slfn8	276950	schlafen 8	169	148	164	83	69	62	167	137	107	160	71	137	-1.16798	-0.244544	0.923439	-2.09142	-2.24697	-1.18472	1.89663	-4.26168	0.276268	0.997694	0.609834	0.199104	0.0777796	0.90078	0.214737	0.0545018
ENSMUSG00000050107	Gsg2	14841	germ cell-specific gene 2	38	35	36	15	12	14	27	36	20	37	14	28	-1.3702	-0.431137	0.939068	-2.30927	-2.58507	-1.3483	1.91729	-4.95633	0.193134	0.992785	0.732275	0.199447	0.0536585	0.862231	0.289502	0.0546173
ENSMUSG00000022841	Ap2m1	11773	adaptor-related protein complex 2, mu 1 subunit	5274	4993	5724	2564	2831	2418	5655	3905	4122	5330	2604	4560	-1.03398	-0.242639	0.791343	-1.82532	-2.04767	-1.18316	1.73068	-3.54387	0.255797	0.997075	0.640231	0.199816	0.071239	0.893491	0.232131	0.0547329
ENSMUSG00000022018	Rgcc	66214	regulator of cell cycle	1420	2106	1314	4526	5245	6571	3322	3176	3803	1613	5447	3434	1.76986	1.117	-0.652865	2.42273	3.41022	2.16895	-1.57229	5.36184	0.0436275	0.534594	0.968197	0.199836	0.0126181	0.287898	0.62183	0.0548483
ENSMUSG00000030726	Pold3	67967	polymerase (DNA-directed), delta 3, accessory subunit	355	330	340	195	222	177	308	310	274	342	198	297	-0.79191	-0.20207	0.58984	-1.38175	-1.73137	-1.15035	1.50508	-2.60584	0.239534	0.996391	0.664728	0.200264	0.0661649	0.887274	0.243281	0.0549639
ENSMUSG00000038235	F11r	16456	F11 receptor	1026	684	636	1893	1744	1728	710	960	905	782	1788	858	1.22459	0.155719	-1.06887	2.29346	2.33689	1.11398	-2.09779	4.90232	0.35183	0.998726	0.519632	0.200715	0.101804	0.918746	0.16662	0.0550797
ENSMUSG00000058135	Gstm1	14862	glutathione S-transferase, mu 1	2553	3261	3400	8324	8818	13118	7006	7073	6580	3071	10087	6886	1.69603	1.17527	-0.52076	2.21679	3.24009	2.25836	-1.43471	4.64859	0.0306119	0.297574	0.983074	0.201246	0.00909323	0.146602	0.692622	0.0551957
ENSMUSG00000000093	Tbx2	21385	T-box 2	104	61	92	276	290	185	97	98	120	86	250	105	1.54778	0.319912	-1.22787	2.77565	2.92367	1.24825	-2.34221	6.84786	0.2817	0.997756	0.610056	0.201584	0.0796847	0.901536	0.215122	0.0553118
ENSMUSG00000030707	Coro1a	12721	coronin, actin binding protein 1A	1916	1907	2200	595	686	391	3265	1555	1473	2008	557	2098	-1.88457	-0.0347906	1.84978	-3.73435	-3.69243	-1.02441	3.60445	-13.3092	0.455197	0.999081	0.413847	0.202147	0.139548	0.932996	0.126316	0.0554281
ENSMUSG00000027956	Tmem144	70652	transmembrane protein 144	86	55	83	2	6	0	19	24	33	74	3	25	-5.20823	-1.55313	3.6551	-8.86333	-36.9687	-2.93454	12.5978	-465.723	0.208611	0.994151	0.717228	0.202729	0.0571971	0.870381	0.278945	0.0555447
ENSMUSG00000024168	Tmem204	407831	transmembrane protein 204	440	329	340	639	855	769	371	457	400	370	754	409	1.02854	0.152821	-0.875718	1.90426	2.03996	1.11174	-1.83492	3.74316	0.335283	0.998557	0.546174	0.202951	0.0960669	0.914717	0.180255	0.0556614
ENSMUSG00000031504	Rab20	19332	RAB20, member RAS oncogene family	147	121	119	70	44	62	143	144	108	129	59	132	-1.14499	0.0218076	1.16679	-2.31178	-2.21144	1.01523	2.24512	-4.96496	0.491592	0.99908	0.38311	0.203405	0.152852	0.932976	0.11234	0.0557782
ENSMUSG00000004791	Pgf	18654	placental growth factor	91	70	57	164	215	185	115	121	114	73	188	117	1.38363	0.70835	-0.675275	2.0589	2.60923	1.63393	-1.5969	4.16669	0.0839687	0.888321	0.914452	0.203418	0.0242336	0.62509	0.482846	0.0558948
ENSMUSG00000027332	Ivd	56357	isovaleryl coenzyme A dehydrogenase	802	1130	869	2313	2455	3272	1451	1801	1826	934	2680	1693	1.51954	0.865988	-0.65355	2.17309	2.86699	1.82259	-1.57303	4.50988	0.0628723	0.760493	0.945994	0.204572	0.018441	0.471484	0.551541	0.0560121
ENSMUSG00000025314	Ptprj	19271	protein tyrosine phosphatase, receptor type, J	1155	692	1132	325	287	180	597	594	511	993	264	568	-1.91536	-0.772613	1.14275	-3.05811	-3.77208	-1.70836	2.20801	-8.32881	0.14032	0.976742	0.830487	0.205999	0.0384067	0.7974	0.369221	0.0561304
ENSMUSG00000090381	Gm6158	620499	predicted gene 6158	48	70	42	195	245	221	215	170	173	53	220	186	2.06566	1.81718	-0.248484	2.31414	4.18625	3.52391	-1.18796	4.97309	0.00912055	0.0212128	0.998029	0.207088	0.0029203	0.00609421	0.863254	0.0562494
ENSMUSG00000086714	0610009E02Rik	100125929	RIKEN cDNA 0610009E02 gene	24	51	15	225	248	251	107	131	105	30	241	114	3.16409	2.08461	-1.07949	4.24358	8.96368	4.24159	-2.11328	18.9428	0.0390031	0.433319	0.976436	0.20739	0.011388	0.216339	0.657191	0.0563684
ENSMUSG00000033577	Myo6	17920	myosin VI	364	320	315	599	544	594	328	418	369	333	579	372	0.798857	0.154061	-0.644796	1.44365	1.73972	1.1127	-1.56352	2.72009	0.301325	0.998019	0.602019	0.207468	0.0867175	0.905248	0.210486	0.0564873
ENSMUSG00000031367	Ap1s2	108012	adaptor-related protein complex 1, sigma 2 subunit	953	695	792	372	401	269	626	600	578	813	347	602	-1.23404	-0.422966	0.811069	-2.0451	-2.35224	-1.34068	1.75451	-4.12703	0.180902	0.989895	0.771031	0.207507	0.0503884	0.847462	0.317596	0.056606
ENSMUSG00000043004	Gng2	14702	guanine nucleotide binding protein (G protein), gamma 2	1057	826	1091	374	384	287	1215	715	678	992	348	869	-1.50899	-0.231171	1.27781	-2.7868	-2.8461	-1.17379	2.42471	-6.90097	0.337961	0.99852	0.558327	0.208034	0.096933	0.913848	0.1865	0.0567249
ENSMUSG00000074140	Zfp319	79233	zinc finger protein 319	31	25	32	76	68	59	50	44	40	29	68	45	1.19085	0.594371	-0.59648	1.78733	2.28287	1.50981	-1.51202	3.45176	0.0918773	0.908676	0.908001	0.208076	0.0266541	0.655766	0.471591	0.0568437
ENSMUSG00000038188	Scarf1	380713	scavenger receptor class F, member 1	308	225	219	540	606	506	362	358	309	251	551	343	1.14759	0.466705	-0.680883	1.82847	2.21543	1.38195	-1.60312	3.55161	0.14002	0.975823	0.835096	0.208202	0.0382568	0.794428	0.375191	0.0569624
ENSMUSG00000090084	Srpx	51795	sushi-repeat-containing protein	540	372	523	202	216	184	451	368	317	478	200	378	-1.23656	-0.333181	0.903374	-2.13993	-2.35635	-1.25979	1.87044	-4.4074	0.23705	0.995854	0.690713	0.208264	0.0652355	0.882331	0.261124	0.057081
ENSMUSG00000084844	Hoxb3os	110641	homeobox B3 and homeobox B2, opposite strand	75	53	59	174	214	216	170	118	111	62	201	133	1.69846	1.08128	-0.617179	2.31564	3.24554	2.11591	-1.53387	4.97825	0.0447198	0.524962	0.970854	0.208786	0.0129066	0.280778	0.632043	0.0571998
ENSMUSG00000039456	Morc3	338467	microrchidia 3	546	475	514	285	251	221	315	354	351	512	252	340	-1.02429	-0.588175	0.436119	-1.46041	-2.03396	-1.50334	1.35296	-2.75187	0.0633362	0.752531	0.948982	0.209584	0.0186162	0.464277	0.559085	0.0573191
ENSMUSG00000037458	Azin1	54375	antizyme inhibitor 1	1870	1523	1831	877	689	804	1001	1017	1112	1741	790	1043	-1.14051	-0.734162	0.406344	-1.54685	-2.20458	-1.66343	1.32532	-2.92178	0.0431932	0.497555	0.97288	0.209731	0.0125114	0.264007	0.640694	0.0574382
ENSMUSG00000062563	Cys1	12879	cystin 1	39	28	36	81	106	84	64	55	64	34	90	61	1.38827	0.843061	-0.545211	1.93348	2.61765	1.79385	-1.45923	3.81976	0.0531113	0.641491	0.961857	0.210015	0.0154275	0.363889	0.597083	0.0575574
ENSMUSG00000006169	Clint1	216705	clathrin interactor 1	1106	1053	1120	639	588	546	707	814	763	1093	591	762	-0.888495	-0.522485	0.36601	-1.2545	-1.85124	-1.43643	1.28878	-2.38585	0.0590905	0.709641	0.954823	0.210343	0.0172391	0.423196	0.574146	0.0576767
ENSMUSG00000025268	Maged2	80884	melanoma antigen, family D, 2	876	844	908	433	479	385	623	516	564	876	433	568	-1.02244	-0.629082	0.39336	-1.4158	-2.03135	-1.54658	1.31345	-2.66808	0.0510613	0.612278	0.964654	0.210824	0.0148725	0.34386	0.607346	0.0577962
ENSMUSG00000028708	Mknk1	17346	MAP kinase-interacting serine/threonine kinase 1	611	644	641	344	277	239	372	405	418	632	287	398	-1.15462	-0.666167	0.488455	-1.64308	-2.22626	-1.58685	1.40294	-3.12331	0.0629475	0.745649	0.95043	0.210983	0.0185284	0.456893	0.562514	0.0579155
ENSMUSG00000093594	Gm20707	NA		62	70	80	23	27	20	63	48	34	71	23	48	-1.58282	-0.575929	1.00689	-2.5897	-2.99554	-1.49064	2.00957	-6.01975	0.16956	0.986767	0.79594	0.211041	0.0470798	0.833336	0.338124	0.0580348
ENSMUSG00000052760	A630001G21Rik	319997	RIKEN cDNA A630001G21 gene	105	117	121	57	39	27	165	129	99	114	41	131	-1.52741	0.168995	1.6964	-3.22381	-2.88268	1.12427	3.24092	-9.34253	0.583776	0.998887	0.324741	0.211773	0.189116	0.92316	0.0972767	0.0581544
ENSMUSG00000029291	Rufy3	52822	RUN and FYVE domain containing 3	164	125	163	23	45	32	43	65	61	151	33	56	-2.19297	-1.4261	0.76687	-2.95984	-4.57245	-2.68719	1.70157	-7.78036	0.0422009	0.474219	0.974795	0.212125	0.012371	0.248679	0.648621	0.0582742
ENSMUSG00000059027	9630013D21Rik	319743	RIKEN cDNA 9630013D21 gene	54	77	62	236	270	266	145	252	172	64	257	190	1.9999	1.52678	-0.473117	2.47302	3.99972	2.88143	-1.38811	5.55203	0.021165	0.126579	0.992551	0.212875	0.00657766	0.0525374	0.769933	0.0583943
ENSMUSG00000033788	Dysf	26903	dysferlin	827	653	610	1243	1259	1207	682	777	791	697	1236	750	0.839193	0.115299	-0.723894	1.56309	1.78905	1.0832	-1.65163	2.95485	0.359288	0.99866	0.547806	0.212967	0.105961	0.917161	0.181427	0.0585143
ENSMUSG00000028556	Dock7	67299	dedicator of cytokinesis 7	758	628	750	312	235	235	307	413	409	712	261	376	-1.45446	-0.92783	0.526633	-1.9811	-2.74054	-1.90241	1.44056	-3.94793	0.0455652	0.525629	0.97167	0.213054	0.0130533	0.281227	0.633878	0.0586342
ENSMUSG00000061780	Cfd	11537	complement factor D (adipsin)	3712	5818	2658	36382	80155	146687	29220	39012	26187	4063	87741	31473	4.28768	3.00736	-1.28031	5.56799	19.5308	8.04093	-2.42892	47.4386	0.0313436	0.283696	0.985138	0.213102	0.00935043	0.140759	0.70735	0.0587539
ENSMUSG00000029499	Pxmp2	19301	peroxisomal membrane protein 2	109	180	105	514	768	988	425	456	515	131	757	465	2.51754	1.86202	-0.655515	3.17305	5.72603	3.63516	-1.57518	9.01952	0.0247165	0.175831	0.990238	0.213185	0.00727658	0.0745056	0.747448	0.0588736
ENSMUSG00000024456	Diap1	13367	diaphanous homolog 1 (Drosophila)	2134	1602	2170	915	952	927	1811	1432	1402	1969	932	1548	-1.06544	-0.342835	0.722605	-1.78804	-2.09281	-1.26825	1.65016	-3.45346	0.202258	0.992413	0.754752	0.213987	0.0556848	0.860215	0.30635	0.0589936
ENSMUSG00000026193	Fn1	14268	fibronectin 1	9241	6403	9164	2587	2092	1357	3187	3323	3052	8269	2012	3187	-2.06829	-1.35609	0.712201	-2.78049	-4.19388	-2.5599	1.6383	-6.87085	0.0415586	0.456201	0.976312	0.214694	0.0122329	0.231915	0.656546	0.059114
ENSMUSG00000052305	Hbb-bs	100503605	hemoglobin, beta adult s chain	4062	3376	3828	10342	13538	15440	10776	6574	7749	3755	13107	8366	1.78793	1.1288	-0.659131	2.44706	3.4532	2.18677	-1.57913	5.45305	0.0480109	0.555418	0.970114	0.215539	0.0138049	0.303779	0.629571	0.0592349
ENSMUSG00000081752	Gm14680	671878	predicted gene 14680	242	214	256	17	32	12	36	128	106	238	21	90	-3.60226	-1.58597	2.01629	-5.61855	-12.1448	-3.0021	4.04543	-49.1307	0.12648	0.962127	0.869044	0.216454	0.034902	0.756098	0.414945	0.0593563
ENSMUSG00000054863	Fam19a5	106014	family with sequence similarity 19, member A5	9	12	11	30	42	34	9	18	16	10	35	14	1.6946	0.356144	-1.33845	3.03305	3.23686	1.28	-2.5288	8.18536	0.297813	0.997732	0.633712	0.216945	0.0860258	0.901253	0.2252	0.0594779
ENSMUSG00000047281	Sfn	55948	stratifin	45	29	37	208	127	282	107	63	83	37	206	84	2.40623	1.16674	-1.23949	3.64573	5.30088	2.24504	-2.36116	12.5162	0.103664	0.928304	0.902295	0.217414	0.0292203	0.687944	0.461887	0.0595997
ENSMUSG00000028874	Fgr	14191	Gardner-Rasheed feline sarcoma viral (Fgr) oncogene homolog	109	83	99	40	46	29	135	103	77	97	38	105	-1.35008	0.0883477	1.43842	-2.7885	-2.54925	1.06315	2.71024	-6.9091	0.553768	0.999018	0.365417	0.217868	0.176505	0.928099	0.107734	0.0597216
ENSMUSG00000002763	Pex6	224824	peroxisomal biogenesis factor 6	461	469	415	922	1028	1188	945	813	862	448	1046	873	1.21543	0.960677	-0.254752	1.47018	2.3221	1.94622	-1.19313	2.77057	0.0183346	0.0883775	0.994625	0.218378	0.00580331	0.0323845	0.79654	0.0598438
ENSMUSG00000031980	Agt	11606	angiotensinogen (serpin peptidase inhibitor, clade A, member 8)	280	405	210	1257	1624	2530	605	995	813	299	1804	804	2.58353	1.45004	-1.13348	3.71701	5.99403	2.73216	-2.19388	13.1502	0.0714333	0.796554	0.945177	0.218499	0.0208997	0.512987	0.549395	0.0599658
ENSMUSG00000040666	Sh3bgr	50795	SH3-binding domain glutamic acid-rich protein	10	3	8	96	41	95	17	7	7	7	77	10	3.42065	0.555519	-2.86513	6.28577	10.7082	1.4697	-7.28601	78.0202	0.343528	0.998439	0.582586	0.218607	0.0990472	0.912291	0.200832	0.0600877
ENSMUSG00000026463	Atp2b4	381290	ATPase, Ca++ transporting, plasma membrane 4	1089	1146	1077	1842	1665	1787	771	834	1107	1104	1764	904	0.675867	-0.304824	-0.980691	1.65656	1.59756	-1.23527	-1.97341	3.15263	0.804931	0.993451	0.172219	0.218727	0.326196	0.866199	0.049788	0.0602096
ENSMUSG00000042292	Mkl1	223701	MKL (megakaryoblastic leukemia)/myocardin-like 1	458	385	531	187	210	228	375	322	296	458	209	331	-1.1249	-0.461355	0.663549	-1.78845	-2.18087	-1.37683	1.58397	-3.45444	0.146306	0.975607	0.84548	0.219294	0.0405997	0.793751	0.387468	0.0603317
ENSMUSG00000021996	Esd	13885	esterase D/formylglutathione hydrolase	2892	2987	3038	1553	1719	1790	5329	3834	3163	2972	1687	4109	-0.818884	0.433451	1.25234	-2.07122	-1.76404	1.35046	2.38227	-4.20242	0.836334	0.989809	0.151302	0.219677	0.351587	0.846951	0.0431573	0.0604539
ENSMUSG00000040188	Scamp2	24044	secretory carrier membrane protein 2	1046	926	1220	663	593	571	952	942	982	1064	609	959	-0.798749	-0.141467	0.657283	-1.45603	-1.73959	-1.10303	1.57711	-2.74353	0.331634	0.998269	0.600522	0.21994	0.0947119	0.908946	0.210099	0.0605761
ENSMUSG00000032806	Slc10a3	214601	solute carrier family 10 (sodium/bile acid cotransporter family), member 3	260	216	243	130	120	134	160	188	181	239	128	176	-0.900689	-0.439745	0.460944	-1.36163	-1.86696	-1.35636	1.37644	-2.56976	0.103808	0.925732	0.90574	0.22055	0.0292811	0.682634	0.46823	0.0606986
ENSMUSG00000010142	Tnfrsf13b	57916	tumor necrosis factor receptor superfamily, member 13b	161	139	152	47	61	29	161	102	101	151	45	122	-1.78844	-0.344235	1.44421	-3.23265	-3.45442	-1.26948	2.72114	-9.39995	0.319122	0.998054	0.619167	0.221204	0.0912993	0.90568	0.218979	0.0608214
ENSMUSG00000036594	H2-Aa	14960	histocompatibility 2, class II antigen A, alpha	13524	14194	14725	5036	6305	4169	27372	16983	11783	14147	5170	18713	-1.47198	0.318191	1.79017	-3.26214	-2.77402	1.24677	3.45855	-9.59408	0.677587	0.998265	0.272304	0.222072	0.238199	0.908806	0.0815355	0.0609447
ENSMUSG00000027329	Spef1	70997	sperm flagellar 1	116	108	114	274	290	232	231	167	190	112	265	196	1.22855	0.786583	-0.441963	1.67051	2.34331	1.72498	-1.35845	3.18327	0.0474815	0.528545	0.9732	0.222175	0.0136537	0.283463	0.642214	0.0610678
ENSMUSG00000021209	Ppp4r4	74521	protein phosphatase 4, regulatory subunit 4	14	24	25	49	47	62	19	25	18	21	53	20	1.3509	0.0049393	-1.34596	2.69686	2.55071	1.00343	-2.542	6.48391	0.498965	0.999086	0.429318	0.222982	0.155448	0.934547	0.132846	0.0611914
ENSMUSG00000038759	Nup205	70699	nucleoporin 205	546	444	527	255	218	244	287	290	287	506	239	288	-1.07708	-0.805549	0.271535	-1.34862	-2.10977	-1.74781	1.20709	-2.54668	0.0249152	0.165022	0.991347	0.22304	0.00735247	0.0694257	0.756788	0.0613149
ENSMUSG00000041762	Gpr155	68526	G protein-coupled receptor 155	384	290	375	176	170	164	248	252	314	350	170	271	-1.02576	-0.363478	0.662282	-1.68804	-2.03603	-1.28652	1.58258	-3.22219	0.187405	0.98878	0.796689	0.223689	0.052138	0.842232	0.339466	0.0614386
ENSMUSG00000027500	Stmn2	20257	stathmin-like 2	92	50	53	144	226	198	73	67	82	65	190	74	1.57064	0.2329	-1.33774	2.90839	2.97037	1.17519	-2.52756	7.50778	0.363454	0.99858	0.57379	0.223694	0.10697	0.915279	0.196978	0.0615622
ENSMUSG00000087497	2810001G20Rik	66456	RIKEN cDNA 2810001G20 gene	27	27	39	81	94	105	70	64	78	31	93	71	1.58679	1.18937	-0.397421	1.98421	3.0038	2.28053	-1.31715	3.95646	0.0248861	0.162594	0.991541	0.224586	0.00732716	0.0681449	0.759072	0.0616863
ENSMUSG00000078670	Fam174b	100038347	family with sequence similarity 174, member B	109	136	113	255	256	260	174	169	219	119	257	187	1.11132	0.645595	-0.465723	1.57704	2.16043	1.56438	-1.38101	2.98357	0.06691	0.747188	0.954656	0.225115	0.0195042	0.459376	0.573334	0.0618106
ENSMUSG00000050390	C77080	97130	expressed sequence C77080	629	425	624	217	154	114	441	311	332	559	162	361	-1.81241	-0.623833	1.18857	-3.00098	-3.51228	-1.54096	2.27927	-8.00543	0.196263	0.990213	0.787886	0.225244	0.0542947	0.848999	0.33204	0.0619348
ENSMUSG00000030739	Myh14	71960	myosin, heavy polypeptide 14	71	128	89	302	285	285	180	199	199	96	291	192	1.63883	1.04444	-0.594388	2.23322	3.11413	2.06257	-1.50983	4.70182	0.0492748	0.544963	0.972775	0.225657	0.0144131	0.296555	0.640224	0.0620591
ENSMUSG00000025915	Sgk3	170755	serum/glucocorticoid regulated kinase 3	520	466	493	280	206	239	349	377	318	493	242	348	-1.03608	-0.504214	0.531861	-1.56794	-2.05064	-1.41835	1.44579	-2.9648	0.107917	0.929051	0.90693	0.226371	0.0300877	0.689999	0.469434	0.0621837
ENSMUSG00000036158	Prickle1	106042	prickle homolog 1 (Drosophila)	117	68	63	208	257	230	124	97	101	83	232	107	1.53112	0.41996	-1.11116	2.64227	2.8901	1.33789	-2.16019	6.24315	0.253064	0.995782	0.715728	0.226417	0.0703844	0.881742	0.277843	0.0623083
ENSMUSG00000054555	Adam12	11489	a disintegrin and metallopeptidase domain 12 (meltrin alpha)	888	1059	1186	357	236	194	401	327	429	1044	262	385	-2.0282	-1.43592	0.592281	-2.62048	-4.07895	-2.70554	1.50763	-6.14955	0.0327302	0.277923	0.986733	0.226876	0.0097026	0.135941	0.717047	0.0624329
ENSMUSG00000086432	B430119L08Rik	319323	RIKEN cDNA B430119L08 gene	36	87	56	206	243	289	97	59	95	60	246	84	2.10998	0.540124	-1.56986	3.67984	4.31686	1.4541	-2.96876	12.8157	0.269327	0.996534	0.69632	0.226959	0.075794	0.888593	0.264115	0.0625575
ENSMUSG00000097061	9330151L19Rik	414085	RIKEN cDNA 9330151L19 gene	19	23	21	38	52	59	24	31	28	21	50	28	1.21362	0.408651	-0.804971	2.01859	2.31919	1.32744	-1.74711	4.05188	0.20405	0.991163	0.782302	0.227556	0.0561545	0.853954	0.32761	0.0626823
ENSMUSG00000039661	Dusp26	66959	dual specificity phosphatase 26 (putative)	66	44	51	119	148	137	90	100	87	54	135	93	1.33873	0.800848	-0.53788	1.87661	2.52928	1.74213	-1.45184	3.67211	0.0618851	0.694153	0.961334	0.227668	0.0182665	0.412264	0.595176	0.062807
ENSMUSG00000029084	Cd38	12494	CD38 antigen	447	334	322	769	799	672	492	465	418	368	747	458	1.03396	0.331365	-0.702598	1.73656	2.04764	1.2582	-1.62743	3.3324	0.217328	0.992802	0.766447	0.228302	0.0591433	0.862336	0.313403	0.062932
ENSMUSG00000072494	Ppp1r3e	105651	protein phosphatase 1, regulatory (inhibitor) subunit 3E	54	60	69	115	137	134	97	88	75	61	128	86	1.06578	0.4956	-0.570178	1.63596	2.0933	1.40991	-1.48471	3.10793	0.120804	0.948456	0.893465	0.228805	0.0333247	0.726589	0.448821	0.0630572
ENSMUSG00000001946	Esam	69524	endothelial cell-specific adhesion molecule	2130	1400	1118	4546	5613	4688	3094	2586	2623	1549	4949	2768	1.7214	0.884533	-0.836871	2.55828	3.29757	1.84617	-1.78617	5.89003	0.0960537	0.896791	0.924022	0.228867	0.0275014	0.637834	0.502183	0.0631822
ENSMUSG00000043953	Ccrl2	54199	chemokine (C-C motif) receptor-like 2	381	222	160	100	80	68	287	431	307	254	83	342	-1.54162	0.495388	2.03701	-3.57863	-2.91122	1.4097	4.10394	-11.9475	0.75079	0.996966	0.228856	0.22929	0.283731	0.892336	0.0671937	0.0633074
ENSMUSG00000078495	Gm13157	100041677	predicted gene 13157	414	344	332	172	158	185	247	329	248	364	172	274	-1.07581	-0.412744	0.663066	-1.73888	-2.10791	-1.33122	1.58344	-3.33775	0.172149	0.983698	0.828938	0.23001	0.0480844	0.821307	0.366998	0.0634329
ENSMUSG00000020059	Sycp3	20962	synaptonemal complex protein 3	315	605	536	195	210	112	654	1267	1085	485	173	1002	-1.4868	1.04466	2.53146	-4.01827	-2.80268	2.06288	5.78158	-16.2039	0.891759	0.975648	0.121576	0.230079	0.409751	0.793841	0.0355473	0.0635583
ENSMUSG00000024121	Atp6v0c	11984	ATPase, H+ transporting, lysosomal V0 subunit C	5664	5669	6696	3054	3162	3110	8383	5668	5386	6010	3109	6479	-0.946409	0.0837762	1.03019	-1.97659	-1.92707	1.05979	2.04229	-3.93563	0.589831	0.998963	0.363629	0.230107	0.19109	0.925795	0.106345	0.0636835
ENSMUSG00000021822	Plau	18792	plasminogen activator, urokinase	4046	2554	3872	1364	1183	849	2548	2296	1964	3491	1132	2269	-1.62227	-0.599796	1.02247	-2.64474	-3.07859	-1.5155	2.0314	-6.25384	0.18235	0.986514	0.816505	0.230487	0.050909	0.83206	0.353766	0.0638089
ENSMUSG00000029090	Gpr125	70693	G protein-coupled receptor 125	280	305	289	455	379	442	234	265	256	291	425	252	0.540714	-0.211732	-0.752446	1.29316	1.45469	-1.15808	-1.68465	2.45064	0.787899	0.995474	0.202223	0.230558	0.312687	0.87944	0.0586904	0.0639341
ENSMUSG00000025402	Nab2	17937	Ngfi-A binding protein 2	558	421	475	283	245	253	472	384	481	485	260	446	-0.888833	-0.118146	0.770686	-1.65952	-1.85168	-1.08534	1.70608	-3.15911	0.387989	0.998706	0.566993	0.23122	0.116462	0.918305	0.19234	0.0640595
ENSMUSG00000035274	Tpbg	21983	trophoblast glycoprotein	36	30	47	11	12	9	27	28	16	38	11	24	-1.76673	-0.673562	1.09317	-2.8599	-3.40282	-1.59501	2.13342	-7.25964	0.175319	0.984311	0.82796	0.231801	0.0490123	0.823452	0.365722	0.0641853
ENSMUSG00000006378	Gcat	26912	glycine C-acetyltransferase (2-amino-3-ketobutyrate-coenzyme A ligase)	74	74	57	166	186	248	150	121	140	68	200	137	1.53709	1.00918	-0.527903	2.06499	2.90208	2.01277	-1.44183	4.18431	0.046229	0.478052	0.978008	0.233686	0.0132021	0.253369	0.664236	0.0643123
ENSMUSG00000097187	Gm19426	100502874	predicted gene, 19426	16	20	14	68	97	127	86	55	68	17	97	69	2.45049	1.9933	-0.457196	2.90769	5.46603	3.98146	-1.37287	7.50415	0.0173512	0.0686526	0.99602	0.234913	0.00534029	0.0219941	0.818019	0.06444
ENSMUSG00000026548	Slamf9	98365	SLAM family member 9	567	633	703	204	223	157	1350	669	504	634	195	841	-1.71246	0.283181	1.99565	-3.70811	-3.2772	1.21688	3.98794	-13.0693	0.656977	0.998642	0.31753	0.235525	0.224497	0.916655	0.0950285	0.0645679
ENSMUSG00000027454	Gins1	69270	GINS complex subunit 1 (Psf1 homolog)	113	81	91	30	42	46	106	79	76	95	39	87	-1.27038	-0.133309	1.13707	-2.40745	-2.41225	-1.09681	2.19934	-5.30536	0.421384	0.99887	0.544105	0.236171	0.127599	0.922616	0.179864	0.0646962
ENSMUSG00000024985	Tcf7l2	21416	transcription factor 7 like 2, T cell specific, HMG box	150	141	173	391	437	412	379	371	276	155	413	342	1.41665	1.13216	-0.284485	1.70113	2.66964	2.19187	-1.21797	3.25156	0.019264	0.0853653	0.995326	0.236268	0.00610605	0.0311648	0.805291	0.0648243
ENSMUSG00000050471	Fam118b	109229	family with sequence similarity 118, member B	261	272	277	151	182	169	272	244	237	270	167	251	-0.693262	-0.107395	0.585867	-1.27913	-1.61693	-1.07728	1.50094	-2.42692	0.373883	0.998532	0.596984	0.236517	0.110798	0.914223	0.208559	0.0649524
ENSMUSG00000035279	Ssc5d	269855	scavenger receptor cysteine rich family, 5 domains	529	363	620	191	155	130	376	294	272	504	159	314	-1.64592	-0.660115	0.985806	-2.63173	-3.12948	-1.58021	1.98042	-6.19768	0.165856	0.979751	0.848424	0.236954	0.0460899	0.807485	0.391078	0.0650807
ENSMUSG00000089669	Tnfsf13	69583	tumor necrosis factor (ligand) superfamily, member 13	162	162	181	36	66	20	202	149	128	169	41	160	-2.20542	-0.100205	2.10522	-4.31064	-4.6121	-1.07193	4.30263	-19.8442	0.479458	0.999051	0.486463	0.237175	0.148723	0.930028	0.151749	0.0652089
ENSMUSG00000025132	Arhgdia	192662	Rho GDP dissociation inhibitor (GDI) alpha	8498	8111	9505	5006	5380	4850	8991	7211	7486	8705	5079	7896	-0.775333	-0.144217	0.631116	-1.40645	-1.71158	-1.10513	1.54876	-2.65084	0.345383	0.99818	0.631437	0.237345	0.0997954	0.90739	0.223645	0.0653371
ENSMUSG00000031425	Plp1	18823	proteolipid protein (myelin) 1	38	27	30	59	73	89	31	42	33	32	74	35	1.21142	0.170215	-1.0412	2.25262	2.31565	1.12523	-2.05794	4.76548	0.389277	0.998655	0.583178	0.237751	0.117109	0.917022	0.201219	0.0654654
ENSMUSG00000071656	Lrrn4cl	68852	LRRN4 C-terminal like	453	347	500	121	184	157	295	250	230	433	154	258	-1.49214	-0.735835	0.756309	-2.24845	-2.81307	-1.66536	1.68916	-4.75173	0.11137	0.92569	0.915062	0.238201	0.0304725	0.682532	0.483994	0.0655938
ENSMUSG00000018920	Cxcl16	66102	chemokine (C-X-C motif) ligand 16	723	655	708	293	375	275	1193	761	637	695	314	864	-1.15635	0.262431	1.41878	-2.57512	-2.22892	1.1995	2.67359	-5.95922	0.703105	0.998196	0.284512	0.238472	0.253131	0.907678	0.0839052	0.0657223
ENSMUSG00000026873	Phf19	74016	PHD finger protein 19	83	70	73	28	25	23	43	31	28	75	25	34	-1.55935	-1.1735	0.385848	-1.9452	-2.94721	-2.25559	1.30663	-3.85091	0.0265197	0.166688	0.992112	0.238592	0.00766736	0.071945	0.765267	0.0658506
ENSMUSG00000025813	Homer2	26557	homer homolog 2 (Drosophila)	16	22	14	83	56	70	16	15	35	18	69	22	1.96046	0.234211	-1.72625	3.68671	3.89186	1.17626	-3.30866	12.8768	0.410901	0.998796	0.562437	0.238812	0.123034	0.920601	0.189617	0.0659789
ENSMUSG00000027293	Ehd4	98878	EH-domain containing 4	4566	3120	4108	1667	1476	1175	2151	1992	2175	3931	1439	2106	-1.44603	-0.883505	0.562526	-2.00856	-2.72457	-1.84485	1.47685	-4.0238	0.0615391	0.661922	0.966881	0.239093	0.0181803	0.381923	0.616586	0.0661072
ENSMUSG00000004044	Ptrf	19285	polymerase I and transcript release factor	11473	15700	14121	28571	33797	31369	24058	18678	21474	13765	31246	21403	1.19125	0.641132	-0.550114	1.74136	2.2835	1.55955	-1.4642	3.3435	0.0900145	0.861411	0.939213	0.239169	0.0260513	0.590068	0.533241	0.0662354
ENSMUSG00000048949	Gm6206	621205	ring finger and WD repeat domain 2 (Rfwd2) pseudogene	123	97	139	0	2	0	0	0	0	119	1	0	-7.10366	-7.89073	-0.787076	-6.31658	-137.535	-237.327	-1.72557	-79.7041	0.00165016	0.000719313	0.997596	0.239527	0.000659688	9.29048e-05	0.851868	0.0663637
ENSMUSG00000037166	Ppp1r14a	68458	protein phosphatase 1, regulatory (inhibitor) subunit 14A	51	44	43	149	286	191	117	81	138	46	209	112	2.11307	1.23702	-0.876042	2.98911	4.3261	2.35712	-1.83533	7.93983	0.0716268	0.748911	0.958966	0.241757	0.0209943	0.461018	0.586446	0.0664934
ENSMUSG00000022537	Tmem44	224090	transmembrane protein 44	151	100	99	261	285	225	86	127	115	117	257	109	1.15851	-0.0860257	-1.24453	2.40304	2.23226	-1.06144	-2.36942	5.28917	0.593121	0.999001	0.389347	0.242073	0.193369	0.927369	0.115569	0.0666232
ENSMUSG00000050587	Lrrc4c	241568	leucine rich repeat containing 4C	25	36	31	79	97	98	33	51	57	31	91	47	1.55534	0.567647	-0.987694	2.54304	2.93903	1.4821	-1.98301	5.82814	0.196968	0.987798	0.820915	0.243199	0.0543866	0.83803	0.360593	0.0667536
ENSMUSG00000054582	Pabpc1l	381404	poly(A) binding protein, cytoplasmic 1-like	20	25	14	57	92	100	44	49	43	20	83	45	2.02442	1.19581	-0.828611	2.85303	4.06828	2.29073	-1.77597	7.22516	0.0706473	0.735246	0.961147	0.244399	0.0206159	0.44702	0.593844	0.0668847
ENSMUSG00000026458	Ppfia4	68507	protein tyrosine phosphatase, receptor type, f polypeptide (PTPRF), interacting protein (liprin), alpha 4	134	149	178	55	51	30	144	88	92	154	46	108	-1.782	-0.53293	1.24907	-3.03108	-3.43903	-1.44686	2.37689	-8.17419	0.251706	0.99463	0.759036	0.244903	0.0700644	0.873366	0.308118	0.067016
ENSMUSG00000026499	Acbd3	170760	acyl-Coenzyme A binding domain containing 3	834	720	799	408	399	455	508	590	560	784	420	552	-0.897952	-0.504861	0.393091	-1.29104	-1.86342	-1.41899	1.3132	-2.44705	0.0823095	0.814007	0.950862	0.245229	0.023765	0.529343	0.563365	0.0671473
ENSMUSG00000020151	Ptprr	19279	protein tyrosine phosphatase, receptor type, R	36	19	12	106	94	86	36	28	29	23	95	31	2.19127	0.588886	-1.60238	3.79365	4.56707	1.50409	-3.03644	13.8676	0.27872	0.996164	0.728438	0.245423	0.0786741	0.885047	0.286961	0.0672786
ENSMUSG00000026749	Nek6	59126	NIMA (never in mitosis gene a)-related expressed kinase 6	1153	1605	1451	729	683	670	1142	969	1034	1403	694	1048	-1.00273	-0.410595	0.592136	-1.59487	-2.00379	-1.32923	1.50748	-3.02067	0.166777	0.977864	0.860029	0.245449	0.0466648	0.800971	0.403781	0.0674097
ENSMUSG00000029581	Fscn1	14086	fascin homolog 1, actin bundling protein (Strongylocentrotus purpuratus)	1270	905	1020	2288	2442	1828	1350	1174	1223	1065	2186	1249	1.0407	0.242203	-0.798499	1.8392	2.05723	1.1828	-1.73929	3.57812	0.312706	0.997324	0.691658	0.246515	0.0901103	0.896397	0.262247	0.0675414
ENSMUSG00000049709	Nlrp10	244202	NLR family, pyrin domain containing 10	86	54	111	21	16	23	50	46	35	83	20	44	-1.9834	-0.882788	1.10061	-3.08401	-3.95423	-1.84394	2.14445	-8.47967	0.144486	0.963693	0.887318	0.246928	0.0399925	0.759539	0.440796	0.0676732
ENSMUSG00000061136	Prpf40a	56194	PRP40 pre-mRNA processing factor 40 homolog A (yeast)	1081	978	1138	618	501	526	716	777	689	1065	548	727	-0.960729	-0.548974	0.411755	-1.37248	-1.94629	-1.46304	1.3303	-2.58916	0.0794274	0.792714	0.954782	0.247438	0.0231484	0.506622	0.573822	0.0678052
ENSMUSG00000079019	Insl3	16336	insulin-like 3	0	0	2	53	141	70	93	51	46	1	88	63	6.60843	6.19139	-0.417049	7.02548	97.5746	73.079	-1.33519	130.281	0.00762641	0.0110302	0.998856	0.247964	0.00237754	0.00293523	0.896545	0.0679374
ENSMUSG00000041308	Sntb2	20650	syntrophin, basic 2	259	191	251	83	86	80	88	110	123	234	83	107	-1.47693	-1.11946	0.357469	-1.83439	-2.78355	-2.17265	1.28118	-3.56622	0.0272013	0.162553	0.99276	0.249098	0.00790823	0.0675024	0.772703	0.0680702
ENSMUSG00000027208	Fgf7	14178	fibroblast growth factor 7	121	76	114	30	35	25	48	77	52	103	30	59	-1.75498	-0.799538	0.955437	-2.71041	-3.37521	-1.74054	1.93917	-6.54509	0.139727	0.958242	0.895532	0.249507	0.0381818	0.747209	0.451122	0.0682031
ENSMUSG00000028565	Nfia	18027	nuclear factor I/A	452	383	401	973	1348	1387	1122	1007	889	412	1236	1006	1.5696	1.28408	-0.285523	1.85512	2.96822	2.43526	-1.21885	3.61783	0.0183358	0.069197	0.996324	0.249876	0.0058233	0.0226152	0.823302	0.0683361
ENSMUSG00000089875	Etohd2	13996	ethanol decreased 2	23	34	21	242	426	423	441	240	168	26	363	283	3.76631	3.33459	-0.431719	4.19803	13.6073	10.0882	-1.34884	18.3541	0.0113821	0.0248303	0.99822	0.249956	0.00353872	0.00861703	0.86953	0.068469
ENSMUSG00000022265	Ank	11732	progressive ankylosis	930	824	934	478	316	360	525	544	587	896	385	552	-1.23846	-0.69776	0.540705	-1.77917	-2.35947	-1.62198	1.45468	-3.43228	0.0841121	0.814841	0.952251	0.250538	0.0243911	0.52998	0.567903	0.068602
ENSMUSG00000047067	Dusp28	67446	dual specificity phosphatase 28	65	56	59	125	149	164	121	92	84	60	146	99	1.27945	0.71665	-0.562799	1.84225	2.42746	1.64336	-1.47713	3.58568	0.0868946	0.824503	0.951503	0.253615	0.0252426	0.54376	0.565393	0.0687372
ENSMUSG00000005470	Asf1b	66929	anti-silencing function 1B histone chaperone	178	173	218	53	33	16	120	77	94	190	34	97	-2.61042	-0.981659	1.62876	-4.23918	-6.10681	-1.97473	3.09247	-18.8851	0.199244	0.986352	0.838302	0.25544	0.0549388	0.83126	0.377985	0.0688735
ENSMUSG00000022881	Rfc4	106344	replication factor C (activator 1) 4	155	185	166	98	99	87	173	144	134	169	95	150	-0.826305	-0.172785	0.653521	-1.47983	-1.77314	-1.12723	1.573	-2.78915	0.345789	0.997852	0.676189	0.255698	0.10017	0.902773	0.251322	0.0690097
ENSMUSG00000025351	Cd63	12512	CD63 antigen	10280	9181	10372	3868	4952	5057	16624	10652	9103	9944	4626	12127	-1.1123	0.239889	1.35219	-2.46449	-2.1619	1.1809	2.553	-5.51933	0.713445	0.998318	0.309791	0.255733	0.260228	0.909934	0.0928401	0.0691458
ENSMUSG00000022836	Mylk	107589	myosin, light polypeptide kinase	1124	1138	879	3653	2052	2136	995	946	1166	1047	2614	1036	1.27706	-0.0113823	-1.28844	2.56549	2.42344	-1.00792	-2.44264	5.91958	0.553756	0.999085	0.460416	0.255852	0.176355	0.934036	0.141737	0.0692818
ENSMUSG00000037960	1110007C09Rik	68480	RIKEN cDNA 1110007C09 gene	502	498	624	246	271	273	891	518	559	541	263	656	-1.03137	0.240991	1.27236	-2.30372	-2.04396	1.1818	2.41556	-4.9373	0.725099	0.998164	0.299833	0.256056	0.267265	0.907148	0.088174	0.0694178
ENSMUSG00000041378	Cldn5	12741	claudin 5	3030	2282	1844	7451	8569	9700	6064	6319	7747	2385	8573	6710	1.8671	1.51347	-0.353634	2.22074	3.64799	2.85496	-1.27777	4.66131	0.019992	0.0797735	0.996044	0.256138	0.00629427	0.0275154	0.818758	0.0695535
ENSMUSG00000025889	Snca	20617	synuclein, alpha	5	10	8	32	30	59	10	14	17	8	40	14	2.27256	0.808181	-1.46438	3.73694	4.8318	1.751	-2.75945	13.3331	0.216032	0.98957	0.821252	0.256336	0.0589459	0.845868	0.361236	0.0696893
ENSMUSG00000040430	Pitpnc1	71795	phosphatidylinositol transfer protein, cytoplasmic 1	827	561	780	306	286	323	455	417	423	723	305	432	-1.22525	-0.723961	0.501293	-1.72655	-2.33797	-1.65171	1.41548	-3.30935	0.0754088	0.745974	0.962871	0.257003	0.0221069	0.457724	0.601133	0.0698253
ENSMUSG00000033540	Idua	15932	iduronidase, alpha-L-	467	375	468	223	219	251	329	355	310	437	231	332	-0.911629	-0.390757	0.520872	-1.4325	-1.88117	-1.31108	1.43482	-2.69914	0.162872	0.972212	0.880335	0.25756	0.0451063	0.782802	0.430141	0.0699616
ENSMUSG00000024816	Frmd8	67457	FERM domain containing 8	751	660	763	459	386	380	617	626	546	725	408	597	-0.829136	-0.27985	0.549285	-1.37842	-1.77662	-1.21407	1.46336	-2.59984	0.231987	0.991728	0.80588	0.257626	0.0644161	0.85653	0.34548	0.0700976
ENSMUSG00000029763	Exoc4	20336	exocyst complex component 4	826	696	686	412	350	373	502	469	480	736	378	483	-0.957354	-0.600621	0.356734	-1.31409	-1.94175	-1.51637	1.28052	-2.48645	0.0623397	0.623096	0.973249	0.258285	0.0183534	0.350402	0.642447	0.070234
ENSMUSG00000049624	Slc17a5	235504	solute carrier family 17 (anion/sugar transporter), member 5	377	250	316	138	123	130	197	245	187	314	131	210	-1.24483	-0.572858	0.671973	-1.9168	-2.36991	-1.48747	1.59325	-3.77585	0.142776	0.95678	0.901858	0.258347	0.0391579	0.743499	0.461394	0.0703702
ENSMUSG00000038497	Tmco3	234076	transmembrane and coiled-coil domains 3	462	465	434	251	195	185	267	309	347	453	210	308	-1.11803	-0.566357	0.551677	-1.66971	-2.17051	-1.48078	1.46579	-3.18151	0.11624	0.917052	0.928659	0.259448	0.0320484	0.668878	0.512307	0.070507
ENSMUSG00000028530	Jak1	16451	Janus kinase 1	3223	2925	3134	1712	1476	1396	1734	2033	2021	3094	1528	1929	-1.02188	-0.684143	0.337733	-1.35961	-2.03056	-1.60675	1.26377	-2.56616	0.0495072	0.459152	0.982159	0.25976	0.0144892	0.236437	0.687683	0.0706439
ENSMUSG00000024302	Dtna	13527	dystrobrevin alpha	11	30	18	70	72	98	17	27	28	20	80	24	2.09684	0.360636	-1.7362	3.83303	4.2777	1.28399	-3.33156	14.2514	0.38677	0.998385	0.641885	0.259908	0.115556	0.911283	0.233275	0.0707806
ENSMUSG00000083307	AA414768	245350	expressed sequence AA414768	53	41	39	13	10	5	16	21	28	45	9	21	-2.28134	-1.07351	1.20783	-3.48917	-4.86129	-2.10455	2.3099	-11.2291	0.137507	0.950246	0.90886	0.260116	0.0375118	0.729713	0.473258	0.0709173
ENSMUSG00000032374	Plod2	26432	procollagen lysine, 2-oxoglutarate 5-dioxygenase 2	408	297	335	130	152	105	171	228	199	347	129	200	-1.42719	-0.794431	0.632756	-2.05994	-2.68922	-1.73439	1.55052	-4.1697	0.091487	0.836324	0.951299	0.260322	0.0265436	0.558434	0.564381	0.071054
ENSMUSG00000089936	Gm16199	NA		5	2	4	40	59	30	46	37	28	4	43	37	3.4147	3.20771	-0.206985	3.62168	10.6641	9.23883	-1.15427	12.3093	0.0080636	0.0113873	0.99888	0.261033	0.00248129	0.00319136	0.898083	0.071191
ENSMUSG00000003348	Mob3a	208228	MOB kinase activator 3A	583	702	702	374	285	264	525	437	549	662	308	504	-1.11617	-0.395664	0.720504	-1.83667	-2.1677	-1.31555	1.64776	-3.57185	0.22298	0.989894	0.824454	0.262917	0.0615207	0.847436	0.363802	0.0713291
ENSMUSG00000031333	Abcb7	11306	ATP-binding cassette, sub-family B (MDR/TAP), member 7	383	311	386	178	202	196	250	266	266	360	192	260	-0.899041	-0.460845	0.438196	-1.33724	-1.86483	-1.37635	1.35491	-2.52667	0.115226	0.911083	0.93269	0.26353	0.0318497	0.659394	0.518864	0.0714675
ENSMUSG00000038387	Rras	20130	Harvey rat sarcoma oncogene, subgroup R	1005	1270	980	2409	3393	3566	2398	2022	2258	1085	3123	2226	1.51379	1.04308	-0.470711	1.98451	2.8556	2.06063	-1.38579	3.95727	0.0452185	0.388205	0.985514	0.26428	0.0130164	0.189224	0.709076	0.0716062
ENSMUSG00000025041	Nt5c2	76952	5p-nucleotidase, cytosolic II	522	485	537	272	326	323	428	437	415	515	307	427	-0.749523	-0.269071	0.480452	-1.22998	-1.68124	-1.20503	1.39518	-2.34563	0.221256	0.989353	0.829639	0.265052	0.0606275	0.844849	0.368587	0.0717453
ENSMUSG00000097352	C920009B18Rik	606736	RIKEN cDNA C920009B18 gene	59	40	58	8	8	4	58	28	17	53	7	35	-2.93392	-0.757408	2.17651	-5.11044	-7.64185	-1.69045	4.5206	-34.5457	0.31022	0.99667	0.735566	0.265174	0.0894039	0.889746	0.292389	0.0718842
ENSMUSG00000087006	Gm13889	620695	predicted gene 13889	105	85	62	261	343	260	187	121	174	84	288	160	1.79691	0.939162	-0.857747	2.65466	3.47475	1.91741	-1.81221	6.29697	0.111463	0.898875	0.938145	0.266579	0.0305375	0.641561	0.532088	0.072024
ENSMUSG00000016758	Bik	12124	BCL2-interacting killer	55	41	36	121	157	143	115	79	84	44	140	93	1.66131	1.05655	-0.604767	2.26608	3.16304	2.07995	-1.52073	4.81014	0.0622322	0.600464	0.97597	0.267135	0.0183099	0.336887	0.654162	0.0721639
ENSMUSG00000097487	Ptges3l	73635	prostaglandin E synthase 3 (cytosolic)-like	52	63	47	191	154	134	134	97	106	54	160	112	1.5453	1.04307	-0.502228	2.04753	2.91865	2.06061	-1.4164	4.13398	0.0498777	0.446378	0.983468	0.267244	0.0146038	0.224722	0.69495	0.0723038
ENSMUSG00000033721	Vav3	57257	vav 3 oncogene	565	407	545	181	148	87	231	269	276	506	139	259	-1.91297	-0.955209	0.957762	-2.87073	-3.76584	-1.93886	1.94229	-7.31437	0.125335	0.927391	0.927233	0.268194	0.0346931	0.686659	0.509392	0.0724441
ENSMUSG00000027287	Snap23	20619	synaptosomal-associated protein 23	1213	1172	1189	686	656	567	759	846	770	1191	636	792	-0.90824	-0.590422	0.317818	-1.22606	-1.87675	-1.50569	1.24644	-2.33927	0.0579392	0.54721	0.979039	0.268588	0.0168579	0.298688	0.669216	0.0725845
ENSMUSG00000033031	C330027C09Rik	224171	RIKEN cDNA C330027C09 gene	196	169	194	57	26	21	91	80	58	186	35	76	-2.53797	-1.29947	1.2385	-3.77647	-5.80773	-2.46139	2.35953	-13.7035	0.118586	0.913525	0.933708	0.268991	0.0327181	0.66363	0.521886	0.072725
ENSMUSG00000003206	Ebi3	50498	Epstein-Barr virus induced gene 3	114	98	101	23	43	27	191	107	76	104	31	125	-1.78384	0.150669	1.93451	-3.71835	-3.44341	1.11008	3.82248	-13.1624	0.633803	0.998981	0.414572	0.269485	0.211958	0.926497	0.126678	0.0728656
ENSMUSG00000028691	Prdx1	18477	peroxiredoxin 1	17261	15702	17797	8743	9666	10351	37633	25375	20302	16920	9587	27770	-0.821032	0.66896	1.48999	-2.31102	-1.76667	1.58993	2.80887	-4.96235	0.926422	0.964531	0.125753	0.270002	0.456465	0.761884	0.0366599	0.0730065
ENSMUSG00000020255	D10Wsu102e	28109	DNA segment, Chr 10, Wayne State University 102, expressed	407	366	395	217	177	194	225	231	229	390	196	228	-0.992114	-0.769272	0.222842	-1.21496	-1.9891	-1.70441	1.16703	-2.32134	0.0273211	0.140948	0.994302	0.270406	0.00801582	0.0575698	0.791604	0.0731474
ENSMUSG00000085171	D830026I12Rik	319682	RIKEN cDNA D830026I12 gene	22	26	12	85	110	100	37	65	41	20	98	48	2.33005	1.25535	-1.0747	3.40475	5.02823	2.38725	-2.10628	10.5909	0.10527	0.87586	0.94603	0.270894	0.0295269	0.61021	0.552075	0.0732884
ENSMUSG00000034471	Caskin2	140721	CASK-interacting protein 2	534	402	348	780	765	776	345	432	412	428	773	396	0.875363	-0.0955839	-0.970947	1.84631	1.83447	-1.0685	-1.96013	3.59579	0.656141	0.998909	0.399216	0.272379	0.223888	0.923865	0.120582	0.0734303
ENSMUSG00000027408	Cpxm1	56264	carboxypeptidase X 1 (M14 family)	1834	1498	1844	370	690	355	2141	1296	1017	1726	472	1485	-1.9343	-0.281339	1.65296	-3.58726	-3.82192	-1.21532	3.14478	-12.0191	0.42809	0.998642	0.628107	0.272382	0.129492	0.916624	0.222866	0.073572
ENSMUSG00000044927	H1fx	243529	H1 histone family, member X	28	58	50	183	214	169	98	52	86	45	189	79	2.1037	0.808512	-1.29519	3.39889	4.2981	1.7514	-2.45409	10.5479	0.207932	0.985499	0.854728	0.273028	0.0570061	0.827569	0.396145	0.073714
ENSMUSG00000040746	Rnf167	70510	ring finger protein 167	487	537	496	882	1010	1088	835	811	753	507	993	800	0.966267	0.658417	-0.30785	1.27412	1.95378	1.57835	-1.23786	2.41851	0.0495374	0.428156	0.984742	0.273126	0.0145273	0.210996	0.705605	0.0738558
ENSMUSG00000022469	Rapgef3	223864	Rap guanine nucleotide exchange factor (GEF) 3	493	360	351	882	903	728	419	494	528	401	837	481	1.07196	0.271175	-0.800785	1.87275	2.10229	1.20679	-1.74205	3.66229	0.324048	0.996874	0.7374	0.273207	0.0922698	0.891301	0.29311	0.0739975
ENSMUSG00000031605	Klhl2	77113	kelch-like 2, Mayven	524	651	552	1313	1386	2101	573	866	850	576	1600	763	1.44675	0.387765	-1.05899	2.50575	2.72594	1.30836	-2.08347	5.67943	0.310484	0.996369	0.752622	0.273846	0.0895212	0.887018	0.304226	0.0741394
ENSMUSG00000026656	Fcgr2b	14130	Fc receptor, IgG, low affinity IIb	902	814	1001	346	338	221	759	637	444	906	302	613	-1.60776	-0.591656	1.0161	-2.62386	-3.04777	-1.50698	2.02244	-6.16395	0.222945	0.98835	0.842931	0.275106	0.0614215	0.840532	0.384433	0.0742821
ENSMUSG00000022021	Diap3	56419	diaphanous homolog 3 (Drosophila)	198	136	181	23	19	5	38	39	39	172	16	39	-3.59792	-2.118	1.47992	-5.07784	-12.1083	-4.34093	2.78933	-33.7739	0.0835503	0.767224	0.964397	0.275142	0.0241811	0.47827	0.60637	0.0744245
ENSMUSG00000027207	Galk2	69976	galactokinase 2	585	557	560	361	387	401	632	563	541	567	383	579	-0.566441	0.0259348	0.592375	-1.15882	-1.48087	1.01814	1.50773	-2.23274	0.608981	0.999055	0.452579	0.275403	0.199766	0.930313	0.140602	0.0745669
ENSMUSG00000067591	Klra3	16634	killer cell lectin-like receptor, subfamily A, member 3	12	8	15	4	3	4	50	27	15	12	4	31	-1.58817	1.21398	2.80215	-4.39032	-3.00668	2.31977	6.9748	-20.971	0.920309	0.972039	0.137854	0.275648	0.447455	0.782301	0.0398826	0.0747094
ENSMUSG00000015094	Npdc1	18146	neural proliferation, differentiation and control 1	722	918	737	1816	2443	2632	1776	1337	1713	792	2297	1609	1.52628	1.01952	-0.506764	2.03304	2.88042	2.02724	-1.42086	4.09268	0.0546284	0.485903	0.98278	0.277027	0.0158718	0.257549	0.691314	0.0748525
ENSMUSG00000021322	Aoah	27052	acyloxyacyl hydrolase	173	120	145	23	54	14	145	136	95	146	30	125	-2.43928	-0.228822	2.21046	-4.64974	-5.42371	-1.17188	4.62822	-25.1021	0.486137	0.998929	0.58345	0.27859	0.151281	0.924578	0.201604	0.0749966
ENSMUSG00000029338	Antxr2	71914	anthrax toxin receptor 2	1513	1028	1373	576	513	558	700	825	808	1305	549	778	-1.23114	-0.731335	0.49981	-1.73095	-2.34753	-1.66017	1.41403	-3.31947	0.0826926	0.754764	0.966374	0.278756	0.0240245	0.466429	0.614986	0.0751406
ENSMUSG00000053581	Zfand2a	100494	zinc finger, AN1-type domain 2A	695	676	741	376	291	289	379	491	481	704	319	450	-1.15338	-0.653248	0.500128	-1.6535	-2.22434	-1.5727	1.41434	-3.14597	0.095408	0.8261	0.957733	0.278963	0.0273298	0.545546	0.584131	0.0752846
ENSMUSG00000031444	F10	14058	coagulation factor X	123	146	147	38	32	7	245	183	158	139	26	196	-2.71159	0.473928	3.18551	-5.8971	-6.55041	1.38889	9.09778	-59.5942	0.709392	0.99862	0.360941	0.279053	0.257575	0.916207	0.105299	0.0754284
ENSMUSG00000019779	Frk	14302	fyn-related kinase	133	80	143	34	28	16	54	50	58	119	26	54	-2.19537	-1.08716	1.10821	-3.30358	-4.58006	-2.12455	2.15578	-9.87363	0.134402	0.934092	0.927969	0.279262	0.0368459	0.699339	0.510645	0.0755721
ENSMUSG00000022439	Parvg	64099	parvin, gamma	44	43	44	11	23	12	70	76	38	44	15	61	-1.56793	0.416018	1.98394	-3.55187	-2.96478	1.33424	3.95573	-11.7279	0.764451	0.997895	0.307298	0.279799	0.295714	0.90327	0.0915948	0.075716
ENSMUSG00000047415	Gpr68	238377	G protein-coupled receptor 68	79	59	79	30	18	16	37	57	40	72	21	45	-1.78149	-0.700992	1.0805	-2.862	-3.43782	-1.62562	2.11477	-7.2702	0.206552	0.983935	0.86509	0.279962	0.0568158	0.822062	0.410118	0.0758599
ENSMUSG00000038244	Mical2	320878	microtubule associated monooxygenase, calponin and LIM domain containing 2	908	741	943	268	177	125	238	325	294	864	190	286	-2.2449	-1.59963	0.645277	-2.89018	-4.74005	-3.03065	1.56404	-7.41363	0.0426814	0.320087	0.989081	0.280203	0.0124409	0.159389	0.736736	0.0760037
ENSMUSG00000002885	Cd97	26364	CD97 antigen	1877	1601	1575	1032	963	884	1310	1309	1480	1684	960	1367	-0.809345	-0.29935	0.509995	-1.31934	-1.75242	-1.23059	1.42405	-2.49552	0.226707	0.988247	0.847631	0.281042	0.0632106	0.839948	0.390179	0.0761479
ENSMUSG00000028873	Cdca8	52276	cell division cycle associated 8	214	214	212	83	50	37	184	105	118	213	57	136	-1.98016	-0.693288	1.28687	-3.26703	-3.94536	-1.61697	2.43998	-9.6266	0.244087	0.990866	0.832117	0.281722	0.0670049	0.851914	0.370802	0.0762923
ENSMUSG00000029299	Abcg3	27405	ATP-binding cassette, sub-family G (WHITE), member 3	146	123	132	62	46	32	77	101	81	134	46	86	-1.56164	-0.63507	0.926568	-2.48821	-2.95189	-1.55301	1.90075	-5.6108	0.197758	0.980928	0.875453	0.281843	0.0547538	0.811606	0.423592	0.0764367
ENSMUSG00000057265	Ccdc176	72873	coiled-coil domain containing 176	8	12	12	28	29	32	19	25	20	11	30	21	1.46201	0.97836	-0.483655	1.94567	2.75493	1.97022	-1.39828	3.85217	0.0555895	0.486732	0.983212	0.281859	0.0162384	0.258472	0.693488	0.0765808
ENSMUSG00000020614	Fam20a	208659	family with sequence similarity 20, member A	101	83	106	172	209	168	125	122	124	97	183	124	0.919373	0.367196	-0.552177	1.47155	1.89129	1.28984	-1.4663	2.7732	0.203957	0.982735	0.870555	0.282459	0.0560605	0.818156	0.416914	0.0767252
ENSMUSG00000030861	Acadsb	66885	acyl-Coenzyme A dehydrogenase, short/branched chain	921	1116	972	2094	1920	2363	1041	1470	1428	1003	2126	1313	1.08269	0.376159	-0.706533	1.78922	2.11798	1.29788	-1.63188	3.45629	0.247434	0.991188	0.830532	0.282806	0.0685841	0.854117	0.369537	0.0768696
ENSMUSG00000020486	2015-09-04	18952	septin 4	806	680	601	1368	1799	1553	1005	1045	1211	696	1573	1087	1.17733	0.64852	-0.528813	1.70615	2.26158	1.56756	-1.44274	3.26288	0.105211	0.860257	0.952863	0.283283	0.0294653	0.588762	0.569231	0.0770142
ENSMUSG00000030220	Arhgdib	11857	Rho, GDP dissociation inhibitor (GDI) beta	2334	2143	2549	724	1004	640	3647	2020	1660	2342	790	2442	-1.59116	-0.0202215	1.57094	-3.16211	-3.01292	-1.01412	2.97099	-8.95135	0.568242	0.999084	0.513232	0.283957	0.183253	0.933642	0.16348	0.077159
ENSMUSG00000017466	Timp2	21858	tissue inhibitor of metalloproteinase 2	10656	7293	10943	3777	4369	2942	8145	6684	6198	9631	3696	7009	-1.37681	-0.444547	0.932259	-2.30906	-2.59693	-1.36089	1.90826	-4.95562	0.27048	0.99347	0.810573	0.284124	0.076124	0.866416	0.347478	0.0773037
ENSMUSG00000050503	Fbxl22	74165	F-box and leucine-rich repeat protein 22	11	4	10	74	89	136	53	35	16	8	100	34	3.54395	1.9189	-1.62504	5.16899	11.6636	3.78135	-3.08451	35.9766	0.110645	0.877193	0.949483	0.284261	0.0303428	0.61139	0.560806	0.0774483
ENSMUSG00000061887	Ssbp3	72475	single-stranded DNA binding protein 3	363	364	365	540	625	628	446	461	446	364	597	451	0.710609	0.309249	-0.40136	1.11197	1.63649	1.23906	-1.32075	2.1614	0.178778	0.972102	0.8958	0.285123	0.0496115	0.782452	0.451631	0.0775934
ENSMUSG00000049999	Ppp1r3d	228966	protein phosphatase 1, regulatory subunit 3D	151	217	173	372	370	410	272	197	226	180	384	232	1.10396	0.364649	-0.739312	1.84327	2.14944	1.28757	-1.66938	3.58823	0.265006	0.992887	0.817722	0.285356	0.0742625	0.862773	0.356382	0.0777384
ENSMUSG00000031527	Eri1	67276	exoribonuclease 1	478	389	448	244	207	223	282	342	303	438	225	309	-0.959564	-0.500206	0.459358	-1.41892	-1.94472	-1.41442	1.37493	-2.67386	0.122702	0.907304	0.941537	0.285796	0.034007	0.653986	0.539307	0.0778834
ENSMUSG00000073421	H2-Ab1	14961	histocompatibility 2, class II antigen A, beta 1	8833	9233	9258	3902	4645	3149	17574	10164	8580	9108	3899	12106	-1.24176	0.340399	1.58216	-2.82392	-2.36487	1.26611	2.99418	-7.08086	0.774757	0.997815	0.309819	0.286909	0.304245	0.902368	0.0931505	0.0780291
ENSMUSG00000042106	Fam212a	68176	family with sequence similarity 212, member A	165	141	143	359	453	405	388	292	266	150	406	315	1.43037	1.05537	-0.375001	1.80538	2.69517	2.07826	-1.29684	3.4952	0.0378776	0.245351	0.991754	0.287159	0.011059	0.119586	0.761472	0.0781747
ENSMUSG00000031626	Sorbs2	234214	sorbin and SH3 domain containing 2	207	111	157	393	379	307	143	174	154	158	360	157	1.21999	0.028961	-1.19103	2.41102	2.32945	1.02028	-2.28316	5.3185	0.562642	0.999078	0.527474	0.287669	0.180856	0.932533	0.172471	0.0783205
ENSMUSG00000035385	Ccl2	20296	chemokine (C-C motif) ligand 2	709	1141	765	310	312	121	1152	823	1239	871	248	1071	-1.90334	0.30827	2.21161	-4.11494	-3.74077	1.23822	4.63191	-17.3269	0.710143	0.998696	0.380439	0.288886	0.258312	0.918094	0.111267	0.078467
ENSMUSG00000039193	Nlrc4	268973	NLR family, CARD domain containing 4	114	78	103	19	5	4	29	43	25	98	9	32	-3.7004	-1.62152	2.07888	-5.77928	-12.9997	-3.077	4.22478	-54.9207	0.180268	0.971354	0.899437	0.29008	0.0501286	0.779811	0.457426	0.078614
ENSMUSG00000036155	Mgat5	107895	mannoside acetylglucosaminyltransferase 5	154	86	152	19	7	7	16	15	25	131	11	19	-3.61665	-2.77148	0.845166	-4.46181	-12.2664	-6.82808	1.79647	-22.0363	0.0323016	0.173829	0.993969	0.291202	0.0094959	0.0738602	0.787649	0.0787616
ENSMUSG00000063605	Ccdc102a	234582	coiled-coil domain containing 102A	147	121	115	225	282	244	182	171	179	128	251	178	0.9718	0.482905	-0.488895	1.46069	1.96129	1.39756	-1.40337	2.75241	0.141352	0.935438	0.931953	0.292365	0.0389315	0.700984	0.516831	0.0789099
ENSMUSG00000002012	Pnck	93843	pregnancy upregulated non-ubiquitously expressed CaM kinase	12	12	10	28	25	36	14	22	15	11	29	17	1.3284	0.553046	-0.77535	2.10375	2.51123	1.46718	-1.71161	4.29824	0.198719	0.978914	0.886389	0.292382	0.0548462	0.804545	0.438957	0.0790579
ENSMUSG00000032410	Xrn1	24127	5p-3p exoribonuclease 1	154	98	137	21	10	9	13	20	24	130	13	19	-3.32725	-2.76831	0.558941	-3.88619	-10.037	-6.81311	1.47319	-14.7863	0.0210816	0.0694023	0.997045	0.293232	0.00653355	0.0232228	0.83835	0.0792063
ENSMUSG00000089783	Gm454	243303	predicted gene 454	29	51	59	221	229	382	93	167	134	47	277	131	2.57322	1.50301	-1.07021	3.64342	5.95134	2.83433	-2.09974	12.4963	0.0939601	0.793781	0.965262	0.294826	0.027046	0.509149	0.610929	0.0793557
ENSMUSG00000048878	Hexim1	192231	hexamethylene bis-acetamide inducible 1	441	498	499	882	1035	1286	670	604	779	480	1067	684	1.13863	0.507205	-0.631421	1.77005	2.20171	1.42129	-1.54909	3.41065	0.178975	0.968861	0.905618	0.295569	0.0498695	0.772548	0.467747	0.0795053
ENSMUSG00000041653	Pnpla3	116939	patatin-like phospholipase domain containing 3	1041	2487	1414	5795	5632	5940	2445	1818	2800	1648	5789	2355	1.90829	0.588265	-1.32002	3.2283	3.75363	1.50344	-2.4967	9.37166	0.296625	0.994617	0.806057	0.296702	0.0852256	0.873205	0.346144	0.0796555
ENSMUSG00000031875	Cmtm3	68119	CKLF-like MARVEL transmembrane domain containing 3	1754	1471	1843	720	892	656	1876	1427	1178	1689	756	1494	-1.16466	-0.196994	0.967666	-2.13233	-2.2418	-1.14631	1.95567	-4.38424	0.433977	0.998455	0.67654	0.296986	0.13154	0.912567	0.251702	0.0798057
ENSMUSG00000032114	Slc37a4	14385	solute carrier family 37 (glucose-6-phosphate transporter), member 4	200	171	176	314	350	341	284	263	277	182	335	274	0.878734	0.592151	-0.286583	1.16532	1.83876	1.50749	-1.21975	2.24282	0.0583281	0.485542	0.98461	0.297034	0.0169002	0.257086	0.704725	0.0799557
ENSMUSG00000015745	Plekho1	67220	pleckstrin homology domain containing, family O member 1	1525	1557	1710	627	772	551	2201	1264	1223	1597	650	1563	-1.30888	-0.0847101	1.22417	-2.53304	-2.47748	-1.06047	2.3362	-5.78791	0.536026	0.999018	0.576099	0.29724	0.169516	0.928117	0.198516	0.0801057
ENSMUSG00000061589	Dot1l	208266	DOT1-like, histone H3 methyltransferase (S. cerevisiae)	727	721	832	414	347	351	441	448	524	760	371	471	-1.03575	-0.691119	0.344631	-1.38038	-2.05018	-1.61454	1.26983	-2.60337	0.0608023	0.512627	0.983634	0.297813	0.0179226	0.273549	0.696821	0.0802558
ENSMUSG00000027379	Bub1	12235	budding uninhibited by benzimidazoles 1 homolog (S. cerevisiae)	148	115	118	28	21	7	54	53	43	127	18	50	-2.93659	-1.33754	1.59905	-4.53565	-7.65602	-2.52721	3.02944	-23.1935	0.173506	0.964503	0.91214	0.29816	0.0483366	0.761825	0.478441	0.080406
ENSMUSG00000005968	Tuft1	22156	tuftelin 1	75	70	79	25	38	20	54	55	45	75	28	51	-1.46369	-0.537304	0.926384	-2.39007	-2.75813	-1.45126	1.90051	-5.24184	0.245204	0.98915	0.854637	0.298925	0.0676372	0.843977	0.395848	0.0805565
ENSMUSG00000024660	Incenp	16319	inner centromere protein	500	361	459	136	119	55	222	210	211	440	103	214	-2.17367	-1.02441	1.14927	-3.32294	-4.51171	-2.03412	2.21802	-10.007	0.163481	0.956013	0.921141	0.299984	0.0452696	0.742262	0.496981	0.0807075
ENSMUSG00000032366	Tpm1	22003	tropomyosin 1, alpha	2075	1753	1961	2791	2661	2466	1642	1598	1579	1930	2639	1606	0.453251	-0.261185	-0.714436	1.16769	1.36912	-1.19846	-1.64084	2.24651	0.891696	0.989383	0.198851	0.30001	0.409636	0.845007	0.0574453	0.0808583
ENSMUSG00000085295	4930430E12Rik	71639	RIKEN cDNA 4930430E12 gene	61	50	56	6	3	0	46	27	36	56	3	36	-4.64316	-0.646545	3.99661	-8.63977	-24.9879	-1.56541	15.9625	-398.869	0.467792	0.998704	0.650842	0.300462	0.143052	0.918245	0.236338	0.0810092
ENSMUSG00000028469	Npr2	230103	natriuretic peptide receptor 2	423	377	310	981	801	899	328	550	497	370	894	458	1.27731	0.284867	-0.992443	2.26975	2.42387	1.2183	-1.98955	4.82241	0.384433	0.9977	0.731796	0.300836	0.114909	0.900846	0.289139	0.0811602
ENSMUSG00000020844	Nxn	18230	nucleoredoxin	363	290	303	535	757	742	451	386	377	318	678	405	1.07933	0.347941	-0.731391	1.81072	2.11306	1.27274	-1.66024	3.50818	0.288702	0.99374	0.821157	0.30199	0.0821556	0.86813	0.360914	0.0813118
ENSMUSG00000020069	Hnrnph3	432467	heterogeneous nuclear ribonucleoprotein H3	297	307	244	527	572	665	398	451	448	283	588	432	1.05524	0.615419	-0.43982	1.49506	2.07806	1.532	-1.35644	2.81876	0.0979762	0.801394	0.965875	0.302938	0.0277915	0.517437	0.612697	0.0814638
ENSMUSG00000035642	Aamdc	66273	adipogenesis associated Mth938 domain containing	266	370	237	707	844	956	596	479	602	291	836	559	1.53534	0.958794	-0.576542	2.11188	2.89856	1.94368	-1.49127	4.32254	0.0793925	0.680102	0.976132	0.304132	0.023098	0.396968	0.654924	0.0816164
ENSMUSG00000031673	Cdh11	12552	cadherin 11	216	145	242	62	72	55	97	99	81	201	63	92	-1.64188	-1.09171	0.550167	-2.19204	-3.12072	-2.13127	1.46425	-4.56953	0.0635713	0.529158	0.983554	0.304309	0.0187479	0.283908	0.695803	0.0817689
ENSMUSG00000022579	Gpihbp1	68453	GPI-anchored HDL-binding protein 1	2582	2201	1702	5455	8392	7801	5585	4560	4587	2162	7216	4911	1.73516	1.19782	-0.537345	2.27251	3.32917	2.29393	-1.4513	4.83163	0.0550085	0.42927	0.98715	0.30461	0.0160346	0.212079	0.720479	0.0819215
ENSMUSG00000001942	Siae	22619	sialic acid acetylesterase	402	286	326	138	116	127	141	187	186	338	127	171	-1.40018	-0.975398	0.424778	-1.82495	-2.63934	-1.96618	1.34237	-3.54296	0.0530884	0.405251	0.987936	0.30491	0.0153875	0.198548	0.726897	0.082074
ENSMUSG00000022322	Shcbp1	20419	Shc SH2-domain binding protein 1	88	77	83	23	15	7	67	39	36	83	15	47	-2.54719	-0.844886	1.7023	-4.24949	-5.84493	-1.79612	3.25419	-19.0205	0.283909	0.993075	0.830993	0.30597	0.0810316	0.863886	0.369853	0.082227
ENSMUSG00000021200	Asb2	65256	ankyrin repeat and SOCS box-containing 2	8	3	10	45	37	57	7	18	9	7	46	11	2.71182	0.636333	-2.07549	4.78731	6.55148	1.55437	-4.21487	27.6136	0.37866	0.997472	0.746892	0.306082	0.112845	0.898043	0.300314	0.0823799
ENSMUSG00000047123	Ticam1	106759	toll-like receptor adaptor molecule 1	254	243	254	127	170	146	218	211	227	250	148	218	-0.765373	-0.195782	0.569591	-1.33496	-1.69981	-1.14534	1.4841	-2.52269	0.358022	0.996932	0.766559	0.306535	0.105207	0.891814	0.314104	0.0825329
ENSMUSG00000020160	Meis1	17268	Meis homeobox 1	72	51	81	157	132	173	81	97	84	68	154	88	1.19378	0.386629	-0.807151	2.00093	2.28751	1.30734	-1.74975	4.00258	0.292457	0.993696	0.82541	0.307187	0.0840853	0.867744	0.364122	0.0826862
ENSMUSG00000004837	Grap	71520	GRB2-related adaptor protein	415	407	379	684	832	678	570	473	475	400	731	506	0.862876	0.333805	-0.52907	1.39195	1.81866	1.26033	-1.443	2.62432	0.23707	0.98637	0.873423	0.309101	0.0653387	0.831446	0.420826	0.0828405
ENSMUSG00000009376	Met	17295	met proto-oncogene	144	165	149	297	301	399	175	233	227	153	333	212	1.10746	0.458705	-0.648758	1.75622	2.15466	1.37431	-1.56782	3.37812	0.21449	0.980489	0.891571	0.309764	0.0585543	0.809877	0.44651	0.0829951
ENSMUSG00000024087	Cyp1b1	13078	cytochrome P450, family 1, subfamily b, polypeptide 1	1343	813	1128	372	275	221	566	945	528	1095	289	680	-1.92039	-0.707413	1.21298	-3.13337	-3.78526	-1.63287	2.31816	-8.77483	0.254173	0.989262	0.860864	0.310011	0.0708111	0.844481	0.40523	0.0831496
ENSMUSG00000039252	Lgi2	246316	leucine-rich repeat LGI family, member 2	44	38	54	11	11	4	23	22	20	45	8	21	-2.49838	-1.05157	1.4468	-3.94518	-5.65049	-2.07279	2.72603	-15.4034	0.209374	0.978677	0.895878	0.31024	0.0573886	0.803642	0.452139	0.0833041
ENSMUSG00000026883	Dab2ip	69601	disabled 2 interacting protein	774	773	722	1568	1415	1323	585	893	858	756	1435	779	0.920878	0.0176128	-0.903265	1.82414	1.89327	1.01228	-1.87029	3.54097	0.59263	0.999081	0.548965	0.310748	0.192914	0.933082	0.182208	0.0834587
ENSMUSG00000059325	Hopx	74318	HOP homeobox	84	72	73	181	250	267	182	136	110	76	233	143	1.58384	0.871115	-0.712724	2.29656	2.99766	1.82908	-1.6389	4.91286	0.119596	0.874149	0.956593	0.310791	0.0330535	0.60813	0.580381	0.0836132
ENSMUSG00000015854	Cd5l	11801	CD5 antigen-like	181	85	138	4	33	4	145	109	126	135	14	127	-3.89693	-0.0301961	3.86674	-7.76367	-14.8968	-1.02115	14.5883	-217.319	0.602841	0.999086	0.539173	0.311036	0.197174	0.934168	0.178306	0.0837676
ENSMUSG00000035439	Haus8	76478	4HAUS augmin-like complex, subunit 8	249	255	291	117	130	82	374	231	218	265	110	274	-1.29129	0.00849542	1.29979	-2.59108	-2.44747	1.00591	2.46193	-6.0255	0.615137	0.999086	0.526681	0.311095	0.203729	0.934319	0.171694	0.0839218
ENSMUSG00000024587	Nars	70223	asparaginyl-tRNA synthetase	1857	1944	1996	1283	1128	1043	1516	1587	1525	1932	1151	1542	-0.751156	-0.324641	0.426515	-1.17767	-1.68314	-1.25235	1.34398	-2.26211	0.20214	0.975324	0.903383	0.312619	0.0555912	0.792796	0.463117	0.0840769
ENSMUSG00000060470	Gpr97	54672	G protein-coupled receptor 97	13	9	10	19	24	23	11	14	14	11	22	13	0.998418	0.263578	-0.73484	1.73326	1.99781	1.20045	-1.66421	3.32478	0.356688	0.996709	0.778384	0.312838	0.104326	0.890071	0.32418	0.0842318
ENSMUSG00000025190	Got1	14718	glutamate oxaloacetate transaminase 1, soluble	298	286	365	183	137	118	391	276	272	316	146	313	-1.13301	-0.0277525	1.10525	-2.23826	-2.19315	-1.01942	2.15137	-4.71827	0.590246	0.999077	0.556095	0.312904	0.191394	0.932507	0.185327	0.0843867
ENSMUSG00000040147	Maob	109731	monoamine oxidase B	245	380	249	678	693	874	356	477	439	291	748	424	1.38027	0.561127	-0.819146	2.19942	2.60318	1.47542	-1.76436	4.59294	0.223692	0.982543	0.887997	0.313152	0.0618187	0.817728	0.441843	0.0845414
ENSMUSG00000001053	N4bp3	212706	NEDD4 binding protein 3	260	190	161	476	527	517	335	285	368	204	507	329	1.33977	0.713292	-0.626475	1.96624	2.5311	1.63954	-1.54379	3.90749	0.131393	0.901599	0.950776	0.313207	0.0357518	0.645585	0.563195	0.0846961
ENSMUSG00000026042	Col5a2	12832	collagen, type V, alpha 2	4582	4327	4578	2069	1610	1255	1962	2103	2203	4496	1645	2089	-1.47986	-1.10657	0.373286	-1.85315	-2.78922	-2.15334	1.2953	-3.61287	0.0408568	0.240298	0.993	0.314836	0.0118917	0.116318	0.776015	0.0848516
ENSMUSG00000031558	Slit2	20563	slit homolog 2 (Drosophila)	144	90	164	36	30	32	68	59	42	133	33	56	-1.96929	-1.21628	0.753013	-2.7223	-3.91575	-2.32346	1.68531	-6.59924	0.0867104	0.712794	0.97545	0.315347	0.0251358	0.427482	0.651856	0.0850072
ENSMUSG00000034342	Cbl	12402	Casitas B-lineage lymphoma	418	182	365	36	10	14	38	27	34	322	20	33	-4.07417	-3.18055	0.893614	-4.96778	-16.8441	-9.06655	1.85782	-31.2933	0.0333216	0.158527	0.995061	0.315943	0.00982124	0.0628415	0.80224	0.085163
ENSMUSG00000020592	Sdc1	20969	syndecan 1	1242	1078	1398	669	543	597	768	801	762	1239	603	777	-1.03545	-0.664871	0.370576	-1.40602	-2.04975	-1.58543	1.29287	-2.65006	0.0763534	0.62924	0.980321	0.316339	0.0223519	0.355325	0.676854	0.0853189
ENSMUSG00000051851	Cxx1c	72865	CAAX box 1C	333	374	317	741	1066	1050	834	658	723	341	953	738	1.46393	1.10911	-0.354815	1.81874	2.75859	2.15713	-1.27882	3.52774	0.0387369	0.214203	0.99371	0.316621	0.0113216	0.0980358	0.785101	0.0854748
ENSMUSG00000022610	Mapk12	29857	mitogen-activated protein kinase 12	158	114	117	304	401	321	279	268	248	130	342	265	1.3974	1.04032	-0.357079	1.75448	2.63427	2.05669	-1.28083	3.37405	0.0421443	0.251858	0.992789	0.317023	0.0123364	0.120695	0.773134	0.0856307
ENSMUSG00000045555	Mettl24	327747	methyltransferase like 24	19	32	19	96	83	70	50	43	62	23	83	51	1.83048	1.14203	-0.68845	2.51893	3.55655	2.20691	-1.61155	5.73155	0.0846124	0.693995	0.976894	0.317295	0.0244439	0.411947	0.659217	0.0857866
ENSMUSG00000054474	Thnsl2	232078	threonine synthase-like 2 (bacterial)	109	124	115	244	217	280	145	182	194	116	247	174	1.08244	0.572894	-0.509549	1.59199	2.11762	1.4875	-1.42361	3.01465	0.13595	0.90715	0.950343	0.317789	0.0370671	0.653628	0.562174	0.0859426
ENSMUSG00000026696	Vamp4	53330	vesicle-associated membrane protein 4	583	582	640	365	401	415	674	606	553	602	394	611	-0.611702	0.0187931	0.630495	-1.2422	-1.52806	1.01311	1.5481	-2.36558	0.642187	0.999073	0.513556	0.318005	0.215482	0.931933	0.163872	0.0860986
ENSMUSG00000079477	Rab7	19349	RAB7, member RAS oncogene family	5582	5615	6097	3613	3565	3399	4836	4597	4271	5765	3526	4568	-0.708628	-0.336309	0.372318	-1.08095	-1.63425	-1.26252	1.29443	-2.11542	0.174015	0.956577	0.927491	0.318756	0.0485056	0.743225	0.510019	0.0862548
ENSMUSG00000071757	Zhx2	387609	zinc fingers and homeoboxes 2	176	204	202	323	318	319	192	231	236	194	320	220	0.722615	0.175723	-0.546892	1.26951	1.65017	1.12953	-1.46094	2.41079	0.384341	0.997314	0.764382	0.318999	0.11465	0.896192	0.311291	0.086411
ENSMUSG00000027223	Mapk8ip1	19099	mitogen-activated protein kinase 8 interacting protein 1	99	105	93	166	188	164	111	109	136	99	172	118	0.799295	0.254729	-0.544566	1.34386	1.74025	1.19311	-1.45858	2.5383	0.309392	0.994194	0.828058	0.319181	0.0891697	0.870548	0.366041	0.0865671
ENSMUSG00000020635	Fkbp1b	14226	FK506 binding protein 1b	100	81	104	15	46	23	113	83	93	95	28	96	-1.88519	0.0130441	1.89823	-3.78342	-3.69401	1.00908	3.72756	-13.7697	0.623976	0.999086	0.535281	0.31928	0.208296	0.934276	0.175199	0.0867231
ENSMUSG00000063286	Gm8995	668139	predicted gene 8995	667	369	584	134	125	82	188	238	153	540	114	193	-2.23221	-1.46203	0.77018	-3.00239	-4.69854	-2.75497	1.70548	-8.01328	0.0722987	0.584584	0.982679	0.31988	0.0211365	0.323363	0.690612	0.0868793
ENSMUSG00000029380	Cxcl1	14825	chemokine (C-X-C motif) ligand 1	252	352	115	83	61	32	342	616	714	240	59	557	-1.97977	1.29021	3.26998	-5.24975	-3.94431	2.44563	9.64633	-38.0481	0.91436	0.985372	0.192982	0.320716	0.439387	0.827117	0.0559768	0.0870358
ENSMUSG00000026159	Agfg1	15463	ArfGAP with FG repeats 1	634	590	646	384	361	367	452	453	436	623	371	447	-0.746493	-0.478205	0.268288	-1.01478	-1.67771	-1.39301	1.20438	-2.0206	0.0785536	0.639065	0.980288	0.320753	0.0229974	0.362779	0.676663	0.0871921
ENSMUSG00000073888	Ccl27a	20301	chemokine (C-C motif) ligand 27A	32	42	34	93	115	125	104	70	73	36	111	82	1.6075	1.16392	-0.443579	2.05108	3.04724	2.24066	-1.35997	4.14417	0.04871	0.321724	0.991184	0.321128	0.014223	0.160957	0.755519	0.0873485
ENSMUSG00000091345	Col6a5	665033	collagen, type VI, alpha 5	1597	666	1181	170	197	134	205	244	269	1148	167	239	-2.7062	-2.17856	0.527634	-3.23383	-6.52599	-4.52703	1.44156	-9.40763	0.0292008	0.116129	0.996221	0.321669	0.00869978	0.0458945	0.821595	0.087505
ENSMUSG00000015222	Map2	17756	microtubule-associated protein 2	103	48	85	23	21	18	38	40	45	79	21	41	-1.82608	-0.858971	0.967112	-2.7932	-3.54573	-1.81374	1.95492	-6.93163	0.179277	0.959415	0.926199	0.321796	0.0499556	0.749454	0.507924	0.0876614
ENSMUSG00000028883	Sema3a	20346	sema domain, immunoglobulin domain (Ig), short basic domain, secreted, (semaphorin) 3A	14	8	13	19	30	25	10	10	9	12	25	10	1.06666	-0.219847	-1.28651	2.35317	2.09458	-1.16461	-2.43937	5.10947	0.764756	0.998461	0.386828	0.321893	0.296136	0.912773	0.114134	0.0878177
ENSMUSG00000039826	Trub2	227682	TruB pseudouridine (psi) synthase homolog 2 (E. coli)	242	312	251	559	663	665	442	311	450	268	629	401	1.23179	0.567162	-0.66463	1.89642	2.34859	1.48161	-1.58516	3.72289	0.187423	0.96471	0.9215	0.322566	0.0522264	0.762537	0.497636	0.0879742
ENSMUSG00000057530	Ece1	230857	endothelin converting enzyme 1	1845	1371	1233	2691	2818	2539	1652	1493	1558	1483	2683	1568	0.875302	0.100472	-0.77483	1.65013	1.83439	1.07212	-1.71099	3.13862	0.517663	0.998852	0.649466	0.323039	0.162286	0.922148	0.235955	0.0881308
ENSMUSG00000042271	Nxt2	237082	nuclear transport factor 2-like export factor 2	371	359	379	181	142	177	182	239	211	370	166	211	-1.1574	-0.816727	0.34067	-1.49807	-2.23055	-1.76141	1.26634	-2.82464	0.0549087	0.390567	0.989444	0.323188	0.0159532	0.191423	0.739466	0.0882873
ENSMUSG00000042742	B630005N14Rik	101148	RIKEN cDNA B630005N14 gene	474	349	528	206	170	141	279	271	249	450	172	267	-1.37957	-0.734866	0.644702	-2.02427	-2.6019	-1.66424	1.56342	-4.06786	0.137343	0.904671	0.952518	0.324005	0.0373633	0.65074	0.568235	0.0884441
ENSMUSG00000024193	Phf1	21652	PHD finger protein 1	234	218	220	455	635	645	485	506	440	224	578	477	1.3484	1.08683	-0.261569	1.60997	2.5463	2.12407	-1.19878	3.05246	0.0295565	0.116362	0.996281	0.325506	0.0087833	0.0477154	0.822747	0.0886017
ENSMUSG00000073481	2015-03-02	67247	mitochondrial amidoxime reducing component 2	1298	1672	1267	3229	3864	3998	3114	2097	2491	1412	3697	2567	1.39337	0.854673	-0.538697	1.93207	2.62692	1.80835	-1.45266	3.81602	0.0928286	0.734395	0.975261	0.325587	0.0268213	0.445003	0.650969	0.0887592
ENSMUSG00000031383	Dusp9	75590	dual specificity phosphatase 9	73	129	127	28	26	32	44	81	73	110	29	66	-1.87471	-0.722987	1.15173	-3.02644	-3.66729	-1.6506	2.2218	-8.14798	0.252867	0.987124	0.879438	0.325804	0.0702777	0.835127	0.429058	0.0889166
ENSMUSG00000055862	Izumo4	71564	IZUMO family member 4	45	58	48	106	146	155	111	95	98	50	136	101	1.41044	1.00367	-0.406763	1.8172	2.65818	2.0051	-1.32571	3.52397	0.0542712	0.373604	0.990165	0.328231	0.0157498	0.180807	0.746737	0.0890754
ENSMUSG00000029822	Osbpl3	71720	oxysterol binding protein-like 3	226	155	202	72	43	71	117	103	95	194	62	105	-1.65902	-0.873502	0.78552	-2.44454	-3.15802	-1.8321	1.72371	-5.44353	0.143851	0.913592	0.950974	0.328319	0.0396139	0.663856	0.563873	0.0892341
ENSMUSG00000029673	Auts2	319974	autism susceptibility candidate 2	111	103	98	181	156	164	77	109	91	104	167	92	0.677002	-0.183062	-0.860063	1.53707	1.59881	-1.13529	-1.81512	2.90204	0.802389	0.99794	0.354456	0.328637	0.324711	0.903907	0.103565	0.0893927
ENSMUSG00000027712	Anxa5	11747	annexin A5	12514	12583	12784	8250	8690	9126	12877	11607	12359	12627	8689	12281	-0.540437	-0.0413081	0.499129	-1.03957	-1.45441	-1.02905	1.41336	-2.05561	0.56087	0.998993	0.620018	0.329172	0.178906	0.926987	0.219366	0.0895515
ENSMUSG00000050777	Tmem37	170706	transmembrane protein 37	324	386	372	121	180	141	632	335	328	361	147	432	-1.30453	0.192255	1.49678	-2.80131	-2.47003	1.14255	2.82213	-6.97075	0.735862	0.998784	0.434721	0.329263	0.2721	0.920251	0.135409	0.0897101
ENSMUSG00000090019	Gimap1	16205	GTPase, IMAP family member 1	135	119	99	285	428	353	269	175	174	118	355	206	1.57822	0.785517	-0.792708	2.37093	2.98602	1.72371	-1.73232	5.17275	0.164955	0.94228	0.940219	0.330316	0.0458435	0.714326	0.535723	0.0898693
ENSMUSG00000046603	Tcaim	382117	T cell activation inhibitor, mitochondrial	100	129	97	202	181	187	113	132	115	109	190	120	0.810596	0.145329	-0.665268	1.47586	1.75394	1.10598	-1.58586	2.7815	0.462064	0.998385	0.715756	0.330526	0.141641	0.911274	0.278211	0.0900283
ENSMUSG00000073492	Gm10521	100038548	predicted gene 10521	30	23	38	4	2	2	6	22	8	30	3	12	-3.31002	-1.53618	1.77384	-5.08386	-9.91781	-2.90026	3.41963	-33.9152	0.190488	0.963771	0.925302	0.330675	0.052938	0.759721	0.504752	0.0901873
ENSMUSG00000003273	Car11	12348	carbonic anhydrase 11	16	15	19	36	37	34	23	25	31	17	36	26	1.08542	0.64953	-0.435894	1.52132	2.122	1.56866	-1.35275	2.87053	0.103058	0.781479	0.972395	0.331791	0.0289777	0.493818	0.637975	0.0903468
[truncated: 11,940 more rows]

## Sheet: Sup. Data 2. SVC RNA seq
Supplemental table 2
[truncated: 13,740 more rows]

## Sheet: Sup. Data 3 .mouse-to_worm
Supplemental table 3
[truncated: 753 more rows]

## Sheet: Sup. Data. 4- worm screen 
Supplemental table 4
[truncated: 645 more rows]

## Sheet: Sup. Data 5- serotonin response
Supplemental table 5
[truncated: 839 more rows]

[truncated: 2 more sheets: Sup Data 6. Mouse-human, Sup. Data 7. Primer sequences]
