# Supplementary material for: Adipocytes control food intake and weight regain via Vacuolar-type H+ ATPase
Source: Nat Commun. 2022 Aug 30;13:5092. doi: 10.1038/s41467-022-32764-5 (PMC9427743; doi:10.1038/s41467-022-32764-5)
Supplement: Supplementary file 6 — Source Data [file 41467_2022_32764_MOESM6_ESM.xlsx]

## Sheet: Figure 1
Figure 1d (C. elegans food assay)
Mutant	Minimum	25% Percentile	Median	75% Percentile	Maximum
B4galt5/bre-4	-32.77	-3.225	3.651	9.546	39.23
Unc45b/unc-45	-10.64	10.65	21.59	32.6	45.95
Hck/src-1	13.46	19.13	21.94	28.47	44.86
Evl/unc-34	12.98	18.04	22.05	31.09	59.57
Rbpms/mec-8	-30.95	22.46	32.14	41.64	66.63
Unc93b1/unc-93	14.71	24.94	36.06	43.58	54.04
Nr2f2/unc-55	-12.93	23.62	38.42	46.56	71.72
Rac2/mig-2	-5.007	30.16	38.65	43.07	54.62
Tuba1c/tba-9	0.817	27.44	34.58	45.64	60.49
ATP6v0a1/unc-32	16.07	33.25	37.51	44.69	59.08
Tead2/egl-44	-21.08	29.62	41.22	55.11	72.21
Runx1/rnt-1	-28.4	21.94	45.42	66.25	76.79
Fzd8/cfz-2	24.9	36.65	42.91	52.87	78.47
Apbb1ip/mig-10	18.68	41.12	47.14	55.94	82.31
Fgd4/exc-5	25.86	46.51	56.15	66.75	79.73
Rgs14/rgs-6	26.16	40.84	57.79	67.44	89.2
Dock2/ced-5	16.84	44.28	60.42	77.93	97.04
Pak1/pak-1	17.8	57.36	75.24	90.87	143.9
Prkcd/tpa-1	45.7	70.1	74.57	82.76	103.9
Tns3/tns-1	57.93	67.71	82.5	94.17	113.6
Gna13/gpa-12	24.06	63.16	79.6	106.3	149.9
Hs6st1/hst-6	48.2	70.14	88.53	103.9	116.1
Galc/C29E4.10	60.16	75.82	90.64	101.3	121.4
Syngr1/sng-1	68.99	84.93	90.91	105.4	115
N2	-41.58	37.9	105.2	165.5	217.9
Tmem171/clh-6	-8.102	81.96	113.5	126.6	192.5
Prkcb/pkc-2	46.31	106.4	118.8	134.2	178.8
Itsn1/itsn-1	76.99	135	158.1	169.5	184.6
Tpm2/lev-11	127.6	163.2	185.9	200.8	259.1
Figure 1e (C. elegans food assay with serotonin
	N2				unc-32/Atp6v0a1
	water		serotonin		water		serotonin
	Mean	SEM	Mean	SEM	Mean	SEM	Mean	SEM
	99.9996	8.65454	155.701	10.9711	99.9999	4.76781	204.837	7.61467

## Sheet: Figure 2
Figure 2a (Atp6 expression in adipocytes and SVC)
	LF		HF		SW
	Mean	SEM	Mean	SEM	Mean	SEM
Adipocytes	1756.67	121.565	4818.33	204.514	3687.67	194.344
SVC	2493.33	84.5623	6319	2513.27	5765	301.249
Figure 2b (V-ATPase subunit expression in adipocytes )
	LF		HF		SW
	Mean	SEM	Mean	SEM	Mean	SEM
V0a1	1756.67	121.565	4818.33	204.514	3687.67	194.344
V0d2	124.667	46.9976	5352.67	501.769	3015	196.505
V1a	1225.33	117.176	5463	413.301	3212	96.5004
V1b2	2289.67	123.086	7460.33	477.663	5730.33	315.856
V1c1	788.333	3.28295	1972.33	72.1164	1564.67	80.7307
Figure 2c (Atp6v0a1 expression in EWAT of ob/ob mice)
	Mean	SEM
WT NC	2097	147.6
WT HFD	6711	296.3
ob/ob NC	5856	626.2
ob/ob HFD	5734	357.5
Figure 2d (V-ATPase subunit expression in human WAT )
	Lean		Obese
	Mean	SEM	Mean	SEM
V0A1	846.1	82.853	1167.56	185.394
V1B2	3241.94	87.4479	3696.94	136.455
V0D1	9869.74	386.137	10824.7	213.859
V0E1	10825.6	618.145	12915.7	410.371
V1F	10361.4	232.33	11618.6	293.672
Figure 2e (Human Adipose Tissue protein expression)
	BMI		Atp6v0a1 Protein
	Mean	SEM	Mean	SEM
Lean	25.15	0.8995	0.076	0.0296
Obese	35.7	1.151	0.145	0.0182
Figure 2f (Human Adipose Tissue Atp6v0a1 expression after weight loss)
	Mean	SEM
Before	7.548	0.06016
-5%	7.614	0.05445
-10%	7.593	0.04555
-15%	7.634	0.06343
Figure 2h (V-ATPase subunit translocation)
		Lean (LF)		Obese (HF)		Formerly Obese (SW)
		Mean	SEM	Mean	SEM	Mean	SEM
Membrane	V1a	0.09949	0.00804	0.2681	0.04519	0.3058	0.1162
	V0a1	0.03156	0.003965	0.06682	0.01518	0.08158	0.01296
Cytoplasmic	V1a	0.876371	0.275141	1.86799	0.220163	1.21377	0.377706
	V0a1	0.0761013	0.0169967	0.227845	0.039474	1.09821	0.506138

## Sheet: Figure 3
Figure 3a (Atp6v0a1 gene expression)
	WT		KO
	Mean	SEM	Mean	SEM
EWAT	1.208	0.2686	0.3296	0.06263
BAT	1.044	0.04979	0.8729	0.04539
Figure 3b (Atp6v0a1 protein expression)
	WT		KO
	Mean	SEM	Mean	SEM
Adipocytes	0.2298	0.00896	0.02068	0.008575
SVF	0.02827	0.009239	0.02425	0.003311
Figure 3c-e (Metabolic phenotype on Normal Chow)
	WT		Floxed		KO
	Mean	SEM	Mean	SEM	Mean	SEM
Food intake	4.258	0.1635	4.229	0.1163	3.833	0.1401
Body Weight	31.1	0.6646	29.41	0.6787	27.19	0.4844
EWAT weight	3.60937	0.128627			3.10277	0.182464
Liver weight	3.7191	0.082613			3.90341	0.0979418

## Sheet: Figure 4
Figure 4a (WT vs KO HFD Food intake)
	WT		Floxed		KO
	Mean	SEM	Mean	SEM	Mean	SEM
Food Intake	3.618	0.09748	3.739	0.1256	3.225	0.09187
Figure 4b (WT vs KO HFD Weight Gain)
Time (Week)	WT		Floxed		KO
	Mean	SEM	Mean	SEM	Mean	SEM
0	0	0	0	0	0	0
7	5.06154	0.64386	3.0025	0.446229	2.7375	0.629145
14	8.15385	0.900329	6.08583	0.714982	5.75625	0.738183
21	11.1308	1.01807	10.4317	0.909745	7.69375	0.792174
28	14.4846	1.01121	13.44	1.02685	10.5188	0.830071
35	16.2846	0.881785	15.8025	0.918005	12.9375	0.912226
42	18.2846	0.933071	18.055	0.86381	14.9062	0.988959
49	18.7923	0.862871	18.5175	0.811792	15.1687	1.02943
56	20.5077	0.762625	21.9283	0.846632	16.3813	1.15167
Figure 4c (WT vs KO HFD Body Composition)
	WT		KO
	Mean	SEM	Mean	SEM
Lean	17.3	0.6055	17.22	0.3787
Fat Mass	20.53	0.5893	17.7	1.116
Figure 4d (WT vs KO HFD Adipocyte size)
	WT		KO
	Mean	SEM	Mean	SEM
Adipocyte size	2111	53.56	1144	17.24
Figure 4f-g (WT vs KO HFD Respiratory Quotient)
	WT		KO
	Mean	SEM	Mean	SEM
RQ	0.8048	0.003581	0.8023	0.00661
Beam breaks	10835	6239	10792	7009
Figure 4h (WT vs KO HFD Hypothalamus qPCR)
	WT		KO
	Mean	SEM	Mean	SEM
Agrp	1.09014	0.104175	1.00289	0.167053
Npy	1.27776	0.249578	0.642755	0.123404
Pomc	1.14384	0.194949	4.57622	0.428448
Cart	1.01983	0.0566256	1.1831	0.112626
Figure 4i (WT vs KO HFD EWAT qPCR)
	WT		KO
	Mean	SEM	Mean	SEM
Fasn	1.05114	0.0843113	0.707435	0.169594
Cpt1a	1.05106	0.157148	1.10404	0.0715682
Adipoq	1.01449	0.06631	1.59186	0.148473
Lep	1.0628	0.126845	0.595957	0.15142
Atf4	1.05895	0.21271	2.10753	0.278726
Ddit3	1.01947	0.114689	1.76209	0.350599
Figure 4j (WT vs KO HFD Gdf-15)
	WT		KO
	Mean	SEM	Mean	SEM
EWAT	1.01379	0.0515048	1.50511	0.172493
Plasma	82.8568	6.80393	111.333	9.87459
Figure 4k (WT vs KO HFD V-ATPase subunit translocation)
		WT		KO
		Mean	SEM	Mean	SEM
Membrane	V1a	0.396979	0.0741043	0.295252	0.0149087
	V0a1	0.167086	0.0208994	0.0883142	0.0129146
Cytoplasmic	V1a	1.68138	0.370335	1.13117	0.387807
	V0a1	0.207065	0.052538	0.0962732	0.0318569

## Sheet: Figure 5
Figure 5a (WT vs KO HFD GTT)
Time (Min)	WT		KO
	Mean	SEM	Mean	SEM
0	209.556	17.8007	172.833	12.5268
10	387.222	27.7553	316.667	21.5731
30	411.444	29.427	340.25	23.5591
60	369.889	28.6101	287	23.6448
90	325.556	29.838	230.583	17.945
AUC	667	49.68	521.7	33.55
Figure 5b/e (WT vs KO HFD BW during GTT and ITT)
	WT		KO
	Mean	SEM	Mean	SEM
GTT	41.88	0.8529	39.03	0.7393
ITT	44.78	0.9399	40.15	0.7888
Figure 5c (WT vs KO HFD GSIS)
Time (Min)	WT		KO
	Mean	SEM	Mean	SEM
0	2.067	0.355554	1.64142	0.281281
10	2.563	0.276903	2.06825	0.335862
Figure 5d (WT vs KO HFD ITT)
Time (Min)	WT		KO
	Mean	SEM	Mean	SEM
0	100	0	100	0
10	117.88	3.68298	105.979	4.94875
30	79.1824	2.07846	65.314	3.45332
60	82.9393	2.90921	76.0578	3.92673
90	92.0152	3.64821	81.9767	3.13016
120	102.243	3.9714	87.4665	5.4321
AUC	394.4	26.35	313.3	23.02
Figure 5h (WT vs KO HFD Basal AKT)
	WT		KO
	Mean	SEM	Mean	SEM
WAT	0.105328	0.0327063	0.165286	0.0301343
Liver	0.581293	0.121516	0.672178	0.119129
Skeletal muscle	0.562084	0.0255408	0.626491	0.0756781
Figure 5i (WT vs KO HFD Insulin Stimulated AKT)
	WT		KO
	Mean	SEM	Mean	SEM
WAT	0.511989	0.0881032	0.954052	0.16448
Liver	0.836491	0.125904	1.23652	0.224463
Skeletal muscle	0.280639	0.0734919	0.642598	0.151567

## Sheet: Figure 6
Figure 6a-b (Bafilomycin Food Intake, Weight Gain)
	WT				KO
	Vehicle		Bfm		Vehicle		Bfm
	Mean	SEM	Mean	SEM	Mean	SEM	Mean	SEM
Food Intake	2.895	0.07919	2.57	0.07598	2.107	0.1462	2.031	0.1979
Weight Gain	2.286	0.2539	1.357	0.3123	1.871	0.2818	2.7	0.4036
Figure 6c-d (Bafilomycin GTT)
Time (Min)	WT				KO
	Vehicle		Bfm		Vehicle		Bfm
	Mean	SEM	Mean	SEM	Mean	SEM	Mean	SEM
0	190	4.07519	220.5	7.13392	166.571	7.93082	169	9.57303
10	340.75	10.3626	301.5	10.1454	349.143	20.0683	323.375	14.2903
30	351.25	10.2917	306.25	5.22955	326.714	23.009	321.75	25.4816
60	287	13.2934	246.25	5.47315	234.429	22.4233	246.25	15.2933
90	231.125	10.9601	208	5.68205	192.429	22.0884	220.375	13.5619
Figure 6c-d (Bafilomycin GSIS)
Time (Min)	WT				KO
	Vehicle		Bfm		Vehicle		Bfm
	Mean	SEM	Mean	SEM	Mean	SEM	Mean	SEM
0	1.665	0.123732	1.43625	0.0853434	1.24267	0.469977	0.906333	0.249393
10	2.118	0.0867947	2.20538	0.120507	1.969	0.496241	2.092	0.464573
Figure 6c-d (Bafilomycin ITT)
Time (Min)	WT				KO
	Vehicle		Bfm		Vehicle		Bfm
	Mean	SEM	Mean	SEM	Mean	SEM	Mean	SEM
0	100	0	100	0	100	0	100	0
10	110.451	3.47642	96.0701	4.05859	128.376	11.5138	128.473	10.5663
30	68.4971	3.29908	59.5949	3.16719	89.9612	7.43304	71.1995	4.37597
60	67.2415	4.20296	61.9322	4.31822	80.9337	3.90259	87.7697	6.52987
90	72.0627	2.64191	75.069	6.19988	98.2054	4.35253	102.99	5.20842
120	79.1428	3.58133	77.124	4.977	103.111	2.95478	112.341	9.44133
Figure 4e (Bafilomycin Hypothalamus qPCR)
	WT		KO
	Mean	SEM	Mean	SEM
Agrp	1.49534	0.35832	0.583597	0.0646609
Npy	1.45211	0.104466	1.47995	0.120804
Pomc	1.13039	0.200865	2.94007	0.398523
Cart	1.34344	0.442973	1.13222	0.143921
Figure 4e (Bafilomycin Hypothalamus qPCR)
	WT		KO
	Mean	SEM	Mean	SEM
Adipoq	1.0335	0.0974276	1.23717	0.0681739
Leptin	1.01755	0.0546218	0.912181	0.0523627
Acaca	1.02777	0.0723686	1.07576	0.0916061
Gdf15	1.19973	0.245793	4.27981	0.667351

## Sheet: Figure 7
Figure 7b,d (Weight Regain Food Intake, EWAT weight)
	WT-Rb
	Vehicle		Bfm
	Mean	SEM	Mean	SEM
Food Intake	3.582	0.08897	3.07	0.0787
EWAT	4.238	0.1696	3.436	0.2391
Figure 7c (Weight Regain Food Intake)
	WT-Rb
	Vehicle		Bfm
Time (day)	Mean	SEM	Mean	SEM
0	0	0	0	0
2	2.16857	0.199631	1.89	0.210544
4	3.32214	0.283419	2.24214	0.194465
6	4.51143	0.424894	2.07	0.364288
8	5.12643	0.531313	2.61429	0.463696
10	6.41143	0.600448	3.25857	0.525272
12	7.22143	0.643004	3.63071	0.610266
14	7.94929	0.650495	4.125	0.610282
16	8.69357	0.675281	4.62857	0.745591
18	9.52357	0.672862	4.88	0.814504
20	10.445	0.740796	5.79643	0.797565
Figure 7e (Weight Regain Hypothalamus qPCR)
	WT-Rb
	Vehicle		Bfm
	Mean	SEM	Mean	SEM
Agrp	1.02075	0.0499714	1.03764	0.0818979
Npy	1.10422	0.129522	1.4136	0.154683
Pomc	1.0671	0.124776	1.96118	0.374587
Cart	1.02565	0.0877882	1.02113	0.033202
Figure 7f (Weight Regain GDF-15)
	WT-Rb
	Vehicle		Bfm
	Mean	SEM	Mean	SEM
EWAT	1.34324	0.304893	7.29618	1.29978
Plasma	157.561	15.9719	301.267	59.9911
Figure 7g (Weight Regain Hypothalamus qPCR)
	WT-Rb
	Vehicle		Bfm
	Mean	SEM	Mean	SEM
Fasn	1.10679	0.143635	0.510688	0.066617
Acaca	1.08759	0.140188	0.682556	0.0702855
Cpt1a	1.03783	0.0838219	1.42857	0.121418
Lep	1.03964	0.0652096	0.389955	0.0696995
Adipoq	1.03856	0.0657068	1.0084	0.131941
Atf4	1.02172	0.0817744	2.03138	0.443498
Ddit3	1.02573	0.090752	1.76634	0.361699
Figure 7h (V-ATPase subunit translocation)
		WT-Rb
		Vehicle		Bfm
		Mean	SEM	Mean	SEM
Membrane	V1a	0.127054	0.000809898	0.0935138	0.00154978
	V0a1	0.232214	0.0479372	0.12367	0.00976381
Cytoplasmic	V1a	0.814415	0.0920329	1.0471	0.291598
	V0a1	0.318661	0.0633969	0.267043	0.100613

## Sheet: Figure 8
Figure 8a,b (Atp6v0a1 siRNA gene, protein expression)
	3T3L1 adipocytes
	Control		siRNA
	Mean	SEM	Mean	SEM
Gene	1.039	0.09177	0.4642	0.05969
Protein	0.3602	0.03165	0.2392	0.02715
Figure 8c,e (gene expression qPCR)
	3T3L1 adipocytes
	Control		siRNA
	Mean	SEM	Mean	SEM
Leptin	1.08218	0.195587	0.964751	0.046582
Adipoq	1.05585	0.152559	0.950218	0.0390104
Gdf15	1.04723	0.102676	1.9992	0.335339
Atf4	1.02004	0.0839715	1.25205	0.0789649
Ddit3	1.00913	0.065999	1.22816	0.076557
Figure 8d (Gdf15 protein expression)
	3T3L1 adipocytes
	Control		siRNA
	Mean	SEM	Mean	SEM
Protein	0.7754	0.05463	0.9269	0.04436

## Sheet: Supplementary Figure 1
Suppl Fig 1a-b
	Cre (WT)		Floxed
	Mean	SEM	Mean	SEM
Gene	1.061	0.2686	1.056	0.1076
Protein	0.4947	0.07634	0.5659	0.02927

## Sheet: Supplementary Figure 2
Suppl Fig 2b
	WT		KO
	Mean	SEM	Mean	SEM
EE	0.5561	0.001958	0.5218	0.007388
Suppl Fig 2c
	WT		KO		Floxed
	Mean	SEM	Mean	SEM	Mean	SEM
Food intake	3.5988	0.07222	3.4082	0.06049	4.0074	0.08104
Suppl Fig 2d
	WT		KO
	Mean	SEM	Mean	SEM
Ucp1	1.0666	0.108158	0.895369	0.0632466
Cidea	1.02094	0.086748	0.827269	0.1197
Pgc1a	1.09643	0.140189	1.11652	0.0909274
Prdm16	1.06569	0.148859	0.774746	0.102622
Cyt3	1.03548	0.108133	0.941875	0.121833
Dio2	1.03401	0.115676	1.23697	0.212041
Suppl Fig 2e
	WT		KO		PF
Day	Mean	SEM	Mean	SEM	Mean	SEM
1	5.09857	0.185811	4.2775	0.287326	4.28	0
2	4.09857	0.133192	3.4275	0.260067	3.43	0
3	3.22714	0.220591	2.865	0.164121	2.86	0
4	3.26429	0.149282	2.82375	0.149642	2.82	0
5	3.77	0.161038	3.31625	0.195128	3.32	0
6	2.89857	0.100462	2.59375	0.181018	2.59	0
7	3.72619	0.122985	3.21729	0.152077	3.21	0
Suppl Fig 2f
	WT		KO		PF
	Mean	SEM	Mean	SEM	Mean	SEM
Before	31.0971	0.66459	27.617	0.740302	30.3758	0.245358
After	34.9986	0.827338	31.809	1.04384	32.8908	0.489191

[truncated: 1 more sheets: Supplementary Figure 3]
